# Supplementary material for: Combining machine learning and structure-based approaches to develop oncogene PIM kinase inhibitors
Source: Front Chem. 2023 Mar 10;11:1137444. doi: 10.3389/fchem.2023.1137444 (PMC10036574; doi:10.3389/fchem.2023.1137444)
Supplement: Supplementary file 3 [file DataSheet1.CSV]

Name	Smiles	Class
CHEMBL3963379	Cc1nc2cccc(-c3cc4c([nH]3)CCNC4=O)c2nc1N[C@@H]1CCN(C(=O)OC(C)(C)C)C1	Active
CHEMBL3652006	Nc1ccc(-c2c(F)cccc2F)nc1C(=O)Nc1cnccc1[C@@H]1C[C@H](C(F)(F)F)C[C@H](N)C1	Active
CHEMBL3651916	Cc1ccc(F)c(-c2nc(C(=O)Nc3cnccc3[C@@H]3CCC[C@H](N)C3)ccc2F)c1F	Active
CHEMBL3891786	CC(C)(C)Nc1nc2c(-c3cc4c([nH]3)CCNC4=O)cccc2nc1CO	Active
CHEMBL2035622	O=c1[nH]c(-c2c(F)cccc2Cl)nc2c1oc1ccc(Br)cc12	Active
CHEMBL1950230	O=Cc1c[nH]c2c1ccc1c3ccccc3n(CCCCn3cc(CO)nn3)c12	Inactive
CHEMBL4085846	NC(=O)c1cc(Cl)c2c(Cl)c(I)n(CC3CCCN3)c2n1	Active
CHEMBL1952109	CCCNc1ccc2nnn(-c3ccc(O)cc3)c2n1	Inactive
CHEMBL3921064	N[C@H]1CCCN(c2ccccc2Nc2ncc3ccc(-c4c(F)cccc4F)nn23)C1	Active
CHEMBL3935874	N[C@H]1CCCN(c2sncc2Nc2ncc3ccc(-c4c(F)cccc4F)nn23)C1	Active
CHEMBL1952112	CN1CCC(CNc2ccc3nnn(-c4cccc(OC(F)(F)F)c4)c3n2)CC1	Inactive
CHEMBL2030396	O=c1[nH]c(C2CCNCC2)nc2c1oc1ccc(Br)cc12	Active
CHEMBL3976993	O=C1NCCc2[nH]c(-c3cccc4ccc(Sc5ccccc5)nc34)cc21	Active
CHEMBL3929011	Cc1cncc(-c2cc3c(cn2)cnn3-c2cccc(C3CCCC(N)C3)n2)n1	Inactive
CHEMBL3907606	CC(C)Nc1nc2c(-c3cc4c([nH]3)CCNC4=O)cccc2c(=O)n1-c1cccnc1	Active
CHEMBL3975764	CC(C)c1cncc(-c2cc3c(cn2)cnn3-c2cccc(N3CCCNCC3)n2)c1	Inactive
CHEMBL3687510	CCOCc1cc(F)c(-c2nc(C(=O)Nc3cnccc3[C@@H]3C[C@H](C)[C@H](OC)[C@H](N)C3)ccc2F)c(F)c1	Active
CHEMBL1802846	CC(C)CNC1=N/C(=C\c2ccc3c(c2)OCO3)C(=O)N1C	Inactive
CHEMBL3906819	Cc1nc2cccc(-c3cc4c([nH]3)CCNC4=O)c2nc1NC1CCC(=O)NC1	Active
CHEMBL2017347	Fc1ccc(Nc2nc3c(-c4nnc[nH]4)cccc3c3sccc23)cc1	Active
CHEMBL3639508	C[C@H]1C[C@@H](c2ccncc2NC(=O)c2nc(C3CCCCC3)ccc2N)C[C@@H](N)[C@@H]1O	Active
CHEMBL3919294	COc1nc2cccc(-c3cc4c([nH]3)CCNC4=O)c2nc1NC(C)(C)C	Active
CHEMBL4068706	COc1ccc(-c2cc(-c3cc4c(ccc5ccccc54)oc3=O)[nH]c(=O)c2C#N)cc1	Inactive
CHEMBL3687529	C[C@H]1C[C@@H](c2ccncc2NC(=O)c2csc(-c3c(F)cccc3F)n2)C[C@@H](N)[C@H]1S(C)(=O)=O	Active
CHEMBL3393708	Fc1ccccc1-c1ccc2[nH]nc(-c3cncc(O[C@H]4CNCCC45CC5)n3)c2c1	Active
CHEMBL3956256	CC(C)c1ccnc(-c2c[nH]c3ccc(-c4nnc(NCC#N)o4)cc23)n1	Active
CHEMBL3900795	C[C@H]1[C@H](N)CCCN1c1ccncc1Nc1ncc2ccc(-c3c(F)cccc3F)nn12	Active
CHEMBL3932475	Cc1cncc(-c2cc3c(cn2)cnn3-c2ccc(C3CC3)c(N3CCC[C@H](N)C3)n2)n1	Inactive
CHEMBL3660006	c1cc(NC2CCNCC2)c2nc(-c3nnc4ccccn34)ccc2c1	Active
CHEMBL4075979	COc1ccccc1-c1nc(/C=C2\SC(=S)NC2=O)cs1	Active
CHEMBL3691913	C[C@H]1C[C@@H](c2ccncc2NC(=O)c2ccc(F)c(-c3c(F)cc(C4(F)CCOCC4)cc3F)n2)C[C@@H](N)[C@H]1OCCS(C)(=O)=O	Active
CHEMBL4129891	CN(C)CCNc1cncc(-c2ccc3[nH]cc(-c4ccc(F)cc4)c3c2)n1	Active
CHEMBL3895053	C[C@]1(O)CC[C@H](Nc2ccc3ncc(-c4cccc(OC(F)(F)F)c4)n3n2)CC1	Active
CHEMBL4765208	Cc1cn([C@H](C)[C@@]2(F)CCNC2)c2nc(C(N)=O)cc(Cl)c12	Inactive
CHEMBL3964669	Nc1nnc(-c2ccc3[nH]cc(-c4cncc(N5CCOCC5)n4)c3c2)o1	Active
CHEMBL3913164	C[C@@H]1NC(=O)c2cc(-c3cccc4c(=O)n(C)c(NC(C)(C)C)nc34)[nH]c21	Active
CHEMBL3968565	CCOc1cccc(-c2c[nH]c3ccc(-c4nnc(NC)s4)cc23)n1	Active
CHEMBL2017338	c1cc(-c2nnc[nH]2)c2nc(Nc3ccncc3)c3ccsc3c2c1	Active
CHEMBL1952124	FC(F)(F)Oc1cccc(-n2nnc3ccc(N4CC5(CCNCC5)C4)nc32)c1	Active
CHEMBL3917379	NCCC1CNC(=O)c2cc(-c3ccnc(Cl)c3)c(-c3ccc(CO)cc3)n21	Active
CHEMBL1952123	FC(F)(F)Oc1cccc(-n2nnc3ccc(N4CCNCC4)nc32)c1	Inactive
CHEMBL3664630	FC1(COc2cccc3ccc(-c4nnc5ccccn45)nc23)CCCNC1	Active
CHEMBL3684938	Cc1nccn1CC1CCCN(c2nc3c(Br)c(Br)c(Br)c(Br)c3[nH]2)C1	Active
CHEMBL3685749	N[C@H]1CCCN(c2ccncc2Nc2cccc3cnc(-c4c(F)cccc4F)nc23)C1	Active
CHEMBL1915441	Fc1ccc(Nc2nc3c(-c4nnc[nH]4)cccc3c3cnccc23)cc1	Active
CHEMBL4797284	CC(C)[C@@H]1CC[C@@H](CO)[C@H]1NC1=NC(=O)/C(=C/c2csc(-c3ccccc3O)n2)S1	Active
CHEMBL3660058	c1cc(OC[C@@H]2CCCN2)c2nc(-c3nnc4ccccn34)ccc2c1	Inactive
CHEMBL3651991	C[C@@H]1C[C@H](c2ccncc2NC(=O)c2nc(-c3c(F)cccc3F)ccc2N)C[C@@H](N)[C@H]1O	Active
CHEMBL3891145	Cc1nc(-c2c[nH]c3ccc(-c4nnc(N)s4)cc23)ccc1F	Inactive
CHEMBL3660025	CC(C)COc1cccc2ccc(-c3nnc4cc(CN)ccn34)nc12	Active
CHEMBL3963678	Cc1ccn(-c2cnc(-c3c[nH]c4ccc(-c5nnc(N)s5)cc34)cn2)n1	Inactive
CHEMBL3660015	NCCCOc1cccc2ccc(-c3nnc4ccccn34)nc12	Active
CHEMBL3684958	Brc1c(Br)c(Br)c2[nH]c(NCCCN3CCCC3)nc2c1Br	Active
CHEMBL496996	O=C1NC(=O)/C(=C/c2ccc(Br)cc2)S1	Inactive
CHEMBL3298819	O=C(CC1CNC(=O)c2cc(-c3ccccc3F)cn21)NCC1CCCCC1	Inactive
CHEMBL3983621	C[C@H]1NC(=O)c2cc(-c3cccc4c(=O)n(C)c(OC5(C)CC5)nc34)[nH]c21	Active
CHEMBL4082012	O=C1NC(=S)n2c1cc1ccc(Oc3ccccc3)cc1c2=O	Inactive
CHEMBL3651975	N[C@H]1CCC[C@@H](c2ccncc2NC(=O)c2ccc(F)c(-c3cccc(F)c3F)n2)C1	Active
CHEMBL3891942	CC(C)(C)Nc1nc2c(-c3cc4c([nH]3)CCNC4=O)cccc2nc1C=O	Active
CHEMBL3687428	C[C@@H]1C[C@H](c2ccncc2NC(=O)c2ccc(F)c(-c3c(F)cccc3F)n2)C[C@H](N)[C@H]1NS(C)(=O)=O	Inactive
CHEMBL3958785	c1cc(N2CCNCC2)nc(-n2ncc3cnc(-c4cncc(C5CC5)n4)cc32)c1	Inactive
CHEMBL3651960	CCCOc1ccc(F)c(-c2nc(C(=O)Nc3cnccc3[C@@H]3CC[C@H](O)[C@H](N)C3)ccc2F)c1	Active
CHEMBL3910491	CC(=O)c1ccnc(-c2c[nH]c3ccc(-c4nnc(NC(C)C)o4)cc23)n1	Inactive
CHEMBL3897313	CC(C)(C)Nc1nnc(-c2ccc3[nH]cc(C4=CCOCC4)c3c2)o1	Active
CHEMBL3651932	C[C@@H]1C[C@H](N)C[C@H](c2ccncc2NC(=O)c2cccc(-c3c(F)cc(O)cc3F)n2)C1	Active
CHEMBL4113226	C[C@@H]1C[C@H](N)CN(c2ccncc2Nc2nnc3ccc(-c4ncccc4F)nn23)C1	Active
CHEMBL3913032	Cc1cc2cccc(-c3cc4c([nH]3)CCNC4=O)c2nc1Oc1ccccc1	Active
CHEMBL3660094	CCN1CCC(F)(COc2cccc3ccc(-c4nnc5ccccn45)nc23)CC1	Active
CHEMBL3393705	CC1(C)CCNCC1Oc1cncc(-c2n[nH]c3ccc(-c4c(F)cccc4F)cc23)n1	Active
CHEMBL3903003	CCN(c1ccccc1)c1ccc2cccc(-c3cc4c([nH]3)CCNC4=O)c2n1	Active
CHEMBL1973073	COc1c(O)c(O)c2c(c1O)C(=O)c1cc(C)cc(O)c1C2=O	Inactive
CHEMBL3926281	NCCC[C@H]1CNC(=O)c2cc(-c3cccc(OC(F)(F)F)c3)c(-c3ccsc3)n21	Active
CHEMBL3393714	Cn1cncc1-c1ccc2[nH]nc(-c3cncc(O[C@H]4CNCCC45CC5)n3)c2c1	Active
CHEMBL3962883	Cc1nc2cccc(-c3cc4c([nH]3)CCNC4=O)c2nc1-c1ccccc1Cl	Active
CHEMBL4106584	N[C@@H]1CCCN(c2cccc(-n3ncc4cnc(-c5cncs5)cc43)n2)C1	Inactive
CHEMBL3660027	OCC1(COc2cccc3ccc(-c4nnc5ccccn45)nc23)CC1	Active
CHEMBL3687426	CO/N=C1/[C@@H](C)C[C@@H](c2ccncc2NC(=O)c2ccc(F)c(-c3c(F)cccc3F)n2)C[C@H]1N	Active
CHEMBL3703178	CSc1ncc2c(n1)-c1c(c(C(N)=O)cn1C(C)C)CC2	Active
CHEMBL3965031	Nc1nnc(-c2ccc3[nH]cc(-c4nccc(-c5ccccc5)n4)c3c2)o1	Active
CHEMBL3961249	CC(C)Nc1nnc(-c2ccc3[nH]cc(-c4nccc(C(F)(F)F)n4)c3c2)o1	Active
CHEMBL3660030	F[C@H]1CNCCC1Oc1cccc2ccc(-c3nnc4ccccn34)nc12	Active
CHEMBL3916074	COc1ccc(CNc2nnc(-c3ccc4[nH]cc(-c5cncc(C6CC6)n5)c4c3)o2)cc1	Active
CHEMBL3684936	Brc1c(Br)c(Br)c2[nH]c(N3CCN(CCN4CCCCC4)CC3)nc2c1Br	Inactive
CHEMBL3684940	CN(C)CCN1CCN(c2nc3c(Br)c(Br)c(Br)c(Br)c3[nH]2)CC1	Active
CHEMBL4077315	O=C1NC(=S)S/C1=C\c1cncs1	Inactive
CHEMBL3922362	CC(C)(C)Nc1cnc2cccc(-c3cc4n(c3)CCNC4=O)c2n1	Active
CHEMBL4449598	CN1CCOc2c1cnn1c(-c3ccc4cccc(NC5CCCCC5)c4c3)nnc21	Active
CHEMBL3891519	Cc1cccc(Nc2ccc3cccc(-c4cc5c([nH]4)CCNC5=O)c3n2)c1	Active
CHEMBL3912493	CC(C)Nc1nnc(-c2ccc3[nH]cc(-c4ccc(C(N)=O)cn4)c3c2)o1	Inactive
CHEMBL3651993	N[C@H]1CCC[C@@H](c2ccncc2NC(=O)c2ccc(F)c(-c3c(F)cccc3F)n2)C1	Active
CHEMBL4450494	C[C@@H](c1cn(C)cn1)n1c(NC2(C)CC2)nc2c(-c3cc4c([nH]3)[C@@H](C)NC4=O)cccc2c1=O	Active
CHEMBL3808695	CC(C)(C)OC1CC(O)CC2C(=O)c3c(O)ccc(O)c3C(=O)C12	Inactive
CHEMBL3687457	COC(=O)N(C)[C@H]1[C@@H](C)C[C@@H](c2ccncc2NC(=O)c2nc(-c3c(F)cccc3F)sc2N)C[C@H]1N	Inactive
CHEMBL4125914	CC(=O)c1ccc(F)c(-c2c[nH]c3ccc(-c4cncc(NCCN(C)C)n4)cc23)c1	Active
CHEMBL4781364	Cc1cn([C@H](C)[C@]2(F)CCNC2)c2nc(C(N)=O)cc(Cl)c12	Active
CHEMBL3937933	CC(C)Nc1nnc(-c2ccc3[nH]cc(-c4nccc(OC(C)C)n4)c3c2)o1	Active
CHEMBL3298892	O=C(C[C@H]1CNC(=O)c2cc(-c3cccc(F)c3)cn21)N[C@H](CO)C1CCCCC1	Active
CHEMBL3660032	CCNCC(C)(C)COc1cccc2ccc(-c3nnc4ccccn34)nc12	Active
CHEMBL4069868	O=C1NC(=S)N2C(=O)C3Nc4ccccc4C3C=C12	Inactive
CHEMBL3660062	CC(C)(CN)COc1cccc2ccc(-c3nnc4ccc(-c5ccccc5)cn34)nc12	Active
CHEMBL3687434	COC(=O)N[C@H]1[C@@H](N)C[C@@H](c2ccncc2NC(=O)c2ccc(F)c(-c3c(F)cccc3F)n2)C[C@H]1C	Active
CHEMBL4745141	Cc1cn([C@H](C)[C@@H]2CCNC[C@H]2F)c2nc(C(N)=O)cc(Cl)c12	Active
CHEMBL1952136	FC(F)(F)c1cccc(-n2nnc3ccc(NCC4CC5(CCNCC5)C4)nc32)c1	Active
CHEMBL3782019	COc1ccc(-c2cnc3cncc(Nc4cc(OC)ccc4OC)c3n2)cc1	Inactive
CHEMBL3660033	CNCC(C)(C)COc1cccc2ccc(-c3nnc4ccccn34)nc12	Active
CHEMBL1417019	Cl.Cl.O=C1c2c(O)ccc(O)c2C(=O)c2c(NCCNCCO)ccc(NCCNCCO)c21	Active
CHEMBL3651986	C[C@@H]1C[C@H](N)C[C@H](c2ccncc2NC(=O)c2ccc(F)c(C3CCCCC3)n2)C1	Active
CHEMBL3940085	Cc1nc2cccc(-c3cc4n(c3)C(=O)NC4)c2nc1NC(C)(C)C	Active
CHEMBL3944136	Cc1nc2ccc(F)c(-c3cc4c([nH]3)CNC4=O)c2nc1NC(C)(C)C	Active
CHEMBL3915263	N#C[C@H]1CC[C@H](Nc2ccc3ncc(-c4cccc(Cl)c4)n3n2)CC1	Active
CHEMBL3933159	Cc1nc2cccc(-c3cc4c([nH]3)C(COCc3ccccc3)NC4=O)c2nc1NC1CC1	Active
CHEMBL3964260	CC(C)Nc1nnc(-c2ccc3[nH]cc(-c4cc(C(=O)N(C)C)ccc4F)c3c2)o1	Inactive
CHEMBL3982591	CN(c1ncc2cccc(-c3cc4c([nH]3)CCNC4=O)c2n1)C(C)(C)C	Active
CHEMBL2442306	NCCNc1ccn2ncc(-c3ccc(-c4ccccc4)cc3)c2n1	Inactive
CHEMBL3962064	C[C@H]1NC(=O)c2cc(-c3cccc4c(=O)[nH]c(N(C)C(C)(C)C)nc34)[nH]c21	Active
CHEMBL2035642	CC(=O)c1ccc2oc3c(=O)[nH]c(CN4CCN(C)CC4)nc3c2c1	Inactive
CHEMBL3983351	CC#Cc1cncc(-c2cc3c(cn2)cnn3-c2cccc(N3CCNCC3)n2)n1	Inactive
CHEMBL3931277	O=C1NCCn2cc(-c3cccc4ccc(C(=O)N5CCOCC5)nc34)cc21	Inactive
CHEMBL3687447	C[C@H]1C[C@@H](c2ccncc2NC(=O)c2ccc(F)c(-c3c(F)cccc3F)n2)C[C@@H](N)[C@H]1S(C)(=O)=O	Active
CHEMBL1230165	O=C(O)c1ccc2c(c1)nc(Nc1cccc(Cl)c1)c1ccncc12	Active
CHEMBL3660045	CC(C)(CN)COc1ccc(F)c2ccc(-c3nnc4ccccn34)nc12	Inactive
CHEMBL3897690	Cc1nc2cccc(-c3cc4c([nH]3)C(C)(C)NC4=O)c2nc1NC(C)(C)C	Active
CHEMBL4224693	CC(C)Nc1ccc2cnn(-c3cncc(-c4ccc(C(=O)NS(C)(=O)=O)cc4)n3)c2c1	Inactive
CHEMBL3904737	Nc1nnc(-c2ccc3[nH]cc(-c4nccc(-c5ccccc5F)n4)c3c2)o1	Active
CHEMBL3890140	Nc1nnc(-c2ccc3[nH]cc(-c4cncc(NCC5CC5)n4)c3c2)o1	Active
CHEMBL2035621	O=c1[nH]c(-c2cc(F)ccc2Cl)nc2c1oc1ccc(Br)cc12	Active
CHEMBL3920138	C[C@H]1CN(c2ccncc2Nc2ncc3ccc(-c4c(F)cccc4F)nn23)[C@H](C)CN1	Active
CHEMBL3691918	CO[C@@H]1[C@@H](C)C[C@@H](c2ccncc2NC(=O)c2csc(-c3c(F)cccc3F)n2)C[C@H]1N	Active
CHEMBL1915647	CC(C)NC(=O)c1cccc2c1nc(Nc1ccccc1Cl)c1ccncc12	Active
CHEMBL3298817	O=C(CC1CNC(=O)c2cc(-c3cccc(C(F)(F)F)c3)cn21)NCC1CCOCC1	Inactive
CHEMBL3919646	N[C@H]1CCCN(c2ccncc2Nc2ncc3ccc(-c4c(F)cccc4F)nn23)C1	Active
CHEMBL3925450	CC(C)Nc1nnc(-c2ccc3[nH]cc(-c4nccc(OC5CCCN(C)C5)n4)c3c2)o1	Active
CHEMBL3691967	C[C@H]1C[C@@H](c2ccncc2NC(=O)c2ccc(F)c(-c3c(F)cc(OC4CCOCC4)cc3F)n2)C[C@@H](N)[C@H]1OCCC#N	Active
CHEMBL3917533	Cc1nc2cccc(-c3cc4c([nH]3)CCNC4=O)c2nc1-c1ccccc1	Active
CHEMBL4794863	O=C1N=C(NCC2(CO)CCC2)S/C1=C\c1csc(-c2ccccc2O)n1	Active
CHEMBL4793492	N[C@H]1CCCN(c2c(/C=C3\SC(=O)NC3=O)cccc2-c2ccccc2)C1	Active
CHEMBL4777003	CC(C)(CO)CNC1=NC(=O)/C(=C/c2csc(-c3ccccc3O)n2)S1	Active
CHEMBL3664631	CC(C)(CNC(=O)CF)COc1cccc2ccc(-c3nnc4ccccn34)nc12	Active
CHEMBL4209288	CN(C)CCCOc1cc(-c2ccc3[nH]cc(-c4ccnc(N)n4)c3c2)nc(N)n1	Active
CHEMBL3978539	CC(=O)N1CCC[C@@H](Nc2nc3c(-c4cc5c([nH]4)CCNC5=O)cccc3nc2C)C1	Active
CHEMBL3652007	C[C@@H]1CN(c2ccncc2NC(=O)c2ccc(F)c(-c3c(F)cccc3F)n2)C[C@H](N)[C@H]1O	Active
CHEMBL3660039	CCCC(Oc1cccc2ccc(-c3nnc4ccccn34)nc12)[C@@H](CC)CN	Active
CHEMBL3691944	C[C@H]1CN(c2ccncc2NC(=O)c2ccc(F)c(-c3c(F)cc(C4(O)CCOCC4)cc3F)n2)C[C@@H](N)[C@H]1n1ccnn1	Active
CHEMBL3965003	COCC(C)(C)Nc1nc2c(-c3cc4c([nH]3)CCNC4=O)cccc2nc1C	Active
CHEMBL4073609	CCCCc1ccc2c(/C=C3\Oc4c(ccc(OC)c4CN4CCNCC4)C3=O)c[nH]c2n1	Active
CHEMBL1803070	CN1C(=O)/C(=C/c2ccc3c(c2)OCO3)N=C1Nc1ccc(O)cc1	Inactive
CHEMBL3899380	O=CN[C@H]1CC[C@H](Nc2ccc3ncc(-c4cccc(Cl)c4)n3n2)CC1	Active
CHEMBL3918209	Cc1nc2cccc(-c3cc4c([nH]3)CCNC4=O)c2nc1NC1(C)CCCCC1	Active
CHEMBL3660087	Fc1cc(OC2CCNCC2(F)F)c2nc(-c3nnc4ccccn34)ccc2c1	Active
CHEMBL3911078	NCC[C@H]1CNC(=O)c2cc(-c3cccc(OC(F)(F)F)c3)c(-c3ccsc3)n21	Active
CHEMBL526284	COc1ccc(/C=C2\C(=O)NC(=O)N2Cc2ccccc2)cc1.Cl	Inactive
CHEMBL3894757	CC(C)(C)Nc1nc2c(-c3cc4c([nH]3)CCNC4=O)cccc2nc1N1CCC1	Active
CHEMBL3906421	Cc1cncc(-c2cc3c(cn2)cnn3-c2cccc(N3CCC[C@H](O)C3)n2)n1	Inactive
CHEMBL3893254	C[C@]1(O)CC[C@H](Nc2ccc3nnc(-c4cccc(C(F)(F)F)c4)n3c2)CC1	Active
CHEMBL1952141	CN1CCC(CNc2ccc3ncc(-c4cccc(OC(F)(F)F)c4)n3n2)CC1.O=S(=O)(O)O	Active
CHEMBL3676294	Nc1sc(-c2c(F)cccc2F)nc1C(=O)Nc1cnccc1[C@@H]1CC[C@H](O)[C@H](N)C1	Active
CHEMBL3897826	CC(C)(C)Nc1ccc2cccc(-c3cc4c([nH]3)CCNC4=O)c2n1	Active
CHEMBL1803082	CCNC1=N/C(=C\c2ccc3c(c2)OCO3)C(=O)N1	Inactive
CHEMBL4172211	O=C(Nc1cc(-c2ccc(O)cc2)cc2[nH]ncc12)C1CC1	Inactive
CHEMBL3955725	CC(C)CN(C)c1ccncc1Nc1ncc2ccc(-c3c(F)cccc3F)nn12	Active
CHEMBL1915425	COCCNC(=O)c1cccc2c1nc(Nc1cccc(Cl)c1)c1ccncc12	Inactive
CHEMBL3976511	Nc1nnc(-c2ccc3[nH]cc(-c4cncc(-c5ccccc5Cl)n4)c3c2)o1	Active
CHEMBL3651955	Cc1ccc(F)c(-c2nc(C(=O)Nc3cnccc3[C@@H]3C[C@H](C)C[C@H](N)C3)ccc2F)c1	Active
CHEMBL3651989	C[C@H]1C[C@@H](c2ccncc2NC(=O)c2nc(-c3c(F)cccc3F)ccc2N)C[C@@H](N)[C@H]1O	Active
CHEMBL3898842	CNC(=O)c1ccc(-c2c(-c3cccc(OC(F)(F)F)c3)cc3n2C(CCO)CNC3=O)cc1	Active
CHEMBL4105379	NC(=O)c1cc(Cl)c2c(Cl)c(I)n(C3CN4CCC3CC4)c2n1	Active
CHEMBL3977073	O=C1NCCc2[nH]c(-c3cccc4ccc(Nc5ccc(F)cc5F)nc34)cc21	Active
CHEMBL4109914	Clc1ccccc1-c1ccc2cnc(Nc3cnccc3O[C@@H]3CCCNC3)n2n1	Inactive
CHEMBL3973417	CN(C)[C@H]1CCCN(c2ccnc(-c3c[nH]c4ccc(-c5nnc(N)o5)cc34)n2)C1	Active
CHEMBL3949902	CC(C)Nc1nnc(-c2ccc3[nH]cc(-c4nc(C(=O)NC5CC5)cs4)c3c2)o1	Inactive
CHEMBL3394169	Nc1nnc(-c2ccc3[nH]cc(-c4cccc(OC5CCCCC5)n4)c3c2)s1	Active
CHEMBL3964367	Cc1nc2cccc(-c3[nH]c4c(c3Br)C(=O)NCC4)c2nc1NC(C)(C)C	Active
CHEMBL4083792	O=C(O)CCNc1c(F)cc2c(=O)c(C(=O)O)cn(-c3ccc(F)cc3)c2c1[N+](=O)[O-]	Inactive
CHEMBL1915436	C#Cc1cccc(Nc2nc3c(-c4nnc[nH]4)cccc3c3cnccc23)c1	Active
CHEMBL3676299	C[C@H]1C[C@@H](c2ccncc2NC(=O)c2csc(-c3c(F)cccc3F)n2)C[C@@H](N)[C@H]1O	Active
CHEMBL3393696	OC1CCN(c2cncc(-c3n[nH]c4ccc(-c5c(F)cccc5F)cc34)n2)CC1	Active
CHEMBL3664616	CC(C)(COc1cccc2ccc(-c3nnc4ccccn34)nc12)[C@@H](O)CO	Active
CHEMBL3691943	COC(=O)N[C@H]1[C@@H](C)CN(c2ccncc2NC(=O)c2ccc(F)c(-c3c(F)cc(OC4CCOCC4)cc3F)n2)C[C@H]1N	Active
CHEMBL3687495	C[C@H]1C[C@@H](c2ccncc2NC(=O)c2ccc(F)c(-c3c(F)cccc3F)n2)C[C@@H](N)[C@H]1OCCC#N	Active
CHEMBL3660072	Nc1nccc(Oc2cccc3ccc(-c4nnc5ccccn45)nc23)n1	Inactive
CHEMBL3651948	C[C@H]1C[C@@H](c2ccncc2NC(=O)c2cccc(-c3c(F)cccc3F)n2)C[C@@H](N)[C@@H]1O	Active
CHEMBL3948887	Cc1nc2cccc(-c3cc4c([nH]3)CCNC4=O)c2nc1N[C@H]1CCN(C(=O)OC(C)(C)C)C1	Active
CHEMBL3684964	CN(C)CCCN(Cc1ccccc1)c1nc2c(Br)c(Br)c(Br)c(Br)c2[nH]1	Active
CHEMBL3393695	Fc1cccc(F)c1-c1ccc2[nH]nc(-c3cncc(N4CCNCC4)n3)c2c1	Active
CHEMBL3936842	Fc1cccc(F)c1-c1ccc2cnc(Nc3cnccc3N3CCNCC3)n2n1	Active
CHEMBL409038	Nc1nccc(-c2ccc3noc(-c4ccc(Cl)cc4)c3c2)n1	Active
CHEMBL3945081	O=C1NCCc2[nH]c(-c3cccc4cnc(C5(c6ccccc6)CC5)nc34)cc21	Active
CHEMBL3937821	CNc1nnc(-c2ccc3[nH]cc(-c4ccccc4F)c3c2)s1	Inactive
CHEMBL1952144	FC(F)(F)Oc1cccc(-n2nnc3cc(Cl)c(NCC4CCNCC4)nc32)c1	Active
CHEMBL3660054	COC[C@@H]1CC(Oc2cccc3ccc(-c4nnc5ccccn45)nc23)CCN1	Active
CHEMBL3660034	c1cc(OC2CC3CCC(C2)N3)c2nc(-c3nnc4ccccn34)ccc2c1	Active
CHEMBL2017332	Fc1ccccc1Nc1nc2c(-c3nnc[nH]3)cccc2n2cccc12	Active
CHEMBL3962885	Cn1c(NC(C)(C)C)nc2c(-c3cc4n(c3)CCNC4=O)cccc2c1=O	Active
CHEMBL3676297	C[C@H]1C[C@@H](c2ccncc2NC(=O)c2csc(-c3c(F)cccc3F)n2)C[C@@H](N)[C@@H]1O	Active
CHEMBL4238093	O=C1C(c2c[nH]c3ccccc23)=C(c2c[nH]c3ncccc23)C(=O)N1O	Inactive
CHEMBL2017354	FC(F)(F)c1cccc(Nc2nc3c(-c4nnc[nH]4)cccc3c3sccc23)c1	Active
CHEMBL3691950	C[C@H]1C[C@@H](c2ccncc2NC(=O)c2nc(-c3c(F)cccc3F)c(F)cc2N)C[C@@H](N)[C@H]1OCCC#N	Active
CHEMBL3899005	O=C1NCCc2[nH]c(-c3cccc4ncc(Nc5ccccc5)nc34)cc21	Active
CHEMBL2031893	COc1cc2nccc(Oc3ccc(NC(=O)c4c(C)n(C)n(-c5ccccc5)c4=O)cc3F)c2cc1OC	Inactive
CHEMBL3979444	COc1ccc(-c2c(-c3cccc(OC(F)(F)F)c3)cc3n2[C@@H](CCN)CNC3=O)cc1Cl	Active
CHEMBL3651937	Cc1ccc(F)c(-c2cccc(C(=O)Nc3cnccc3[C@@H]3CC[C@H](O)[C@H](N)C3)n2)c1F	Active
CHEMBL4077977	NC(=O)c1cc(Cl)c2c(Cl)c(I)n(C3CCNCC3)c2n1	Active
CHEMBL4584365	CN1CCOc2c1cnn1c(-c3ccc4cccc(NC5CCNCC5)c4n3)nnc21	Active
CHEMBL3808942	Cc1nc2cccc3c2nc1NCCCC[C@@H]1CNC(=O)c2cc-3[nH]c21	Active
CHEMBL4109688	C[C@@H]1C[C@H](N)CN(c2ccncc2Nc2ncc3ccc(-c4nccs4)nn23)C1	Active
CHEMBL406652	O=C(O)c1cccc2c(-c3ccccc3)c(-c3ccccc3)[nH]c12	Inactive
CHEMBL3685738	N[C@H]1C[C@@H](CO)CN(c2ccncc2Nc2cccc3ccc(-c4c(F)cccc4F)nc23)C1	Inactive
CHEMBL3691936	C[C@H]1C[C@@H](c2ccncc2NC(=O)c2ccc(F)c(-c3c(F)cccc3F)n2)C[C@@H](N)[C@H]1n1ccccc1=O	Active
CHEMBL3984961	CC(C)Nc1nc2c(-c3cc4c([nH]3)[C@@H](C)NC4=O)c(F)ccc2c(=O)n1C1CC1	Active
CHEMBL2037196	Cl.O=C1Nc2ccc(F)cc2/C1=C\c1ccc(-c2cccc(C(=O)NCCN3CCCC3)c2)o1	Active
CHEMBL4062256	COc1ccc2c(c1CN1CCNCC1)O/C(=C\c1c[nH]c3nc(Cl)ccc13)C2=O	Active
CHEMBL3979182	Cc1nc2ccc(F)c(-c3cc4c([nH]3)[C@@H](C)NC4=O)c2nc1NC(C)(C)C	Active
CHEMBL3924284	CNC(=O)c1ccc(-c2c[nH]c3ccc(-c4nnc(NC(C)C)o4)cc23)nc1	Inactive
CHEMBL2397528	Nc1cc2[nH]ncc2c2c1[nH]c1ccc(Cl)cc12	Inactive
CHEMBL2397523	O=[N+]([O-])c1cc2[nH]ncc2c2c1[nH]c1ccccc12	Active
CHEMBL2047864	CCOc1cc(/C=C2\SC(=O)NC2=O)ccc1O	Inactive
CHEMBL2035624	O=c1[nH]c(-c2ccc(Cl)cc2Cl)nc2c1oc1ccc(Br)cc12	Active
CHEMBL3676305	COc1ccc(F)c(-c2nc(C(=O)Nc3cnccc3[C@@H]3C[C@H](C)C[C@H](N)C3)cs2)c1F	Active
CHEMBL3393693	NC1CCN(c2cncc(-c3n[nH]c4ccc(-c5c(F)cccc5F)cc34)n2)C1	Active
CHEMBL3781795	c1ccc(-c2cnc3cnc(Nc4ccc(N5CCCCC5)cc4)cc3n2)cc1	Inactive
CHEMBL3962808	CN1CCN(c2cccc(-c3c[nH]c4ccc(-c5nnc(N)s5)cc34)n2)CC1	Active
CHEMBL3764677	FC(F)(F)Oc1cccc(Nc2nnnc3ccc(NCC4CCNCC4)nc23)c1	Inactive
CHEMBL4066664	FC(F)(F)CNc1nc(Nc2ccc3cn[nH]c3c2)nc2ccoc12	Inactive
CHEMBL3629391	O=Cc1cn2c3c1ccc1c4ccccc4n(c13)CC(OCCCBr)C2	Inactive
CHEMBL3900670	Cc1nc2cccc(-c3cc4c([nH]3)CCNC4=O)c2nc1SC(C)(C)C	Active
CHEMBL1952145	c1ccc(CCNc2ccc3nnc(-c4ccccc4)n3n2)cc1	Active
CHEMBL86257	CCOc1ccc(/C=C2\SC(=O)NC2=O)cc1	Inactive
CHEMBL2147760	O=C1/C(=C/c2c[nH]c3ccccc23)Oc2c1ccc(O)c2CN1CCNCC1	Active
CHEMBL1915440	Fc1cccc(Nc2nc3c(-c4nnc[nH]4)cccc3c3cnccc23)c1	Active
CHEMBL3326556	COc1ccc2c(cnc3c([N+](=O)[O-])cc4[nH]ncc4c32)c1	Inactive
CHEMBL81714	O=C(NCc1ccc(O)cc1O)c1ccc2ccc(C(=O)O)c(O)c2n1	Inactive
CHEMBL4126689	CN(C)CCNc1cncc(-c2ccc3[nH]cc(-c4ccc(C#N)cc4)c3c2)n1	Active
CHEMBL3893598	COc1ccc(-n2ncc3cnc(-c4cncc(C)n4)cc32)nc1N1CCNCC(O)C1	Inactive
CHEMBL3809986	Cc1nc2cccc3c2nc1N[C@@H](C)/C=C/C[C@H]1CNC(=O)c2cc-3[nH]c21	Active
CHEMBL3684932	Brc1c(Br)c(Br)c2[nH]c(N3CCOCC3)nc2c1Br	Active
CHEMBL3394071	Nc1cncc(-c2c[nH]c3ccc(-c4nnc(N)s4)cc23)n1	Inactive
CHEMBL3986733	CCOc1cnc2cccc(-c3cc4c([nH]3)CCNC4=O)c2n1	Active
CHEMBL2397599	COc1ccc2[nH]c3c([N+](=O)[O-])cc4cn[nH]c4c3c2c1	Inactive
CHEMBL3934383	OCC#Cc1cncc(-c2cc3c(cn2)cnn3-c2cccc(N3CCNCC3)n2)n1	Inactive
CHEMBL164	O=c1c(O)c(-c2cc(O)c(O)c(O)c2)oc2cc(O)cc(O)c12	Inactive
CHEMBL3966069	CC(C)(C)c1ccc(-c2c(-c3cccc(OC(F)(F)F)c3)cc3n2[C@@H](CCN)CNC3=O)cc1	Active
CHEMBL3971118	NCC[C@H]1CNC(=O)c2cc(-c3cccc(OC(F)(F)F)c3)c(-c3ccc(O)cc3)n21	Active
CHEMBL3627996	O=Cc1cn2c3c1ccc1c4ccccc4n(c13)CCC2	Active
CHEMBL3944210	CN(C)c1ccncc1Nc1ncc2ccc(-c3c(F)cccc3F)nn12	Inactive
CHEMBL3664624	COC1(COc2cccc3ccc(-c4nnc5cc(C)ccn45)nc23)CCNCC1	Active
CHEMBL4527131	Cc1nc2cccc(-c3cc4c(s3)C(=O)NC4)c2nc1NC(C)(C)C	Active
CHEMBL3394166	CCOc1cccc(-c2c[nH]c3ccc(-c4nnc(N)s4)cc23)n1	Active
CHEMBL3913792	Cc1nc2cccc(-c3cc4c([nH]3)CCNC4=O)c2nc1OCCC(C)(C)N	Active
CHEMBL1782531	N[C@H]1CC[C@H](Nc2cc(Br)cc3cc(C(=O)O)oc23)CC1	Active
CHEMBL3652001	Nc1ccc(-c2c(F)cccc2F)nc1C(=O)Nc1cnccc1C1=CC(N)CCC1	Active
CHEMBL3970766	Cc1nc2ccc(F)c(-c3cc4c([nH]3)CCNC4=O)c2nc1NC(C)C	Active
CHEMBL3884319	CC1(C)C(=O)N([C@H]2CCc3c(O)cccc32)c2nc(Nc3ccccc3)ncc21	Inactive
CHEMBL39883	Nc1ccc(/C=C/c2ccc3ccc(C(=O)O)c(O)c3n2)cc1	Inactive
CHEMBL3961500	FC(F)(F)Oc1cccc(-c2cnc3ccc(NCC4CCSCC4)nn23)c1	Active
CHEMBL1945559	Cn1c2c(c3ccc(Cl)c(Cl)c31)C(C#N)C1(CCNCC1)NC2=O	Active
CHEMBL3942495	CNc1nnc(-c2ccc3[nH]cc(-c4cccc(N5CCCC5=O)n4)c3c2)s1	Active
CHEMBL3894335	O=C1NCCn2cc(-c3cccc4ccc(C(=O)N5CCCC5)nc34)cc21	Inactive
CHEMBL2035641	CN1CCN(Cc2nc3c(oc4ccc(C5CC5)cc43)c(=O)[nH]2)CC1	Inactive
CHEMBL3914834	N[C@H]1CCCN(c2ccncc2Nc2nnc3ccc(-c4c(F)cccc4F)nn23)C1	Active
CHEMBL3968456	Cc1ccnc(-c2c[nH]c3ccc(-c4nnc(NC(C)(C)C)o4)cc23)n1	Active
CHEMBL3933867	Cc1nc2cccc(-c3cc4c([nH]3)CCNC4=O)c2nc1-c1ccncc1Cl	Active
CHEMBL3944889	CCN(c1nc2c(-c3cc4c([nH]3)[C@@H](C)NC4=O)cccc2c(=O)[nH]1)C(C)C	Active
CHEMBL3298402	CC(C)(C)CNC(=O)CC1CNC(=O)c2cc(-c3ccncc3)cn21	Inactive
CHEMBL3684952	CCn1c(N2CCNCC2)nc2c(Br)c(Br)c(Br)c(Br)c21	Active
CHEMBL3689331	NC1CCCC(Nc2nc3c(Br)c(Br)c(Br)c(Br)c3[nH]2)C1	Active
CHEMBL3355552	CC(C)(O)[C@H]1CC[C@H](Nc2ccn3ncc(-c4cccc(C(F)(F)F)c4)c3n2)CC1	Active
CHEMBL2030399	O=c1[nH]c([C@@H]2C[C@@H](O)CN2)nc2c1oc1ccc(Br)cc12	Active
CHEMBL3264258	CCN(CC)CCNc1cncc(-c2ccc3[nH]cc(-c4ccnc(N)n4)c3c2)n1	Active
CHEMBL4758677	CN1CCC(CNC2=NC(=O)/C(=C/c3csc(-c4ccc(C(F)(F)F)cc4)n3)S2)CC1	Active
CHEMBL2442305	NCCNc1ccn2ncc(-c3ccc4cn[nH]c4c3)c2n1	Active
CHEMBL3660084	Fc1cc(OC2CCNCC2F)c2nc(-c3nnc4ccccn34)ccc2c1	Active
CHEMBL3664626	NCC1(COc2cccc3ccc(-c4nnc5ccccn45)nc23)CCCC1	Active
CHEMBL3962494	CNc1nnc(-c2ccc3[nH]cc(-c4nccc(N5CCOCC5)n4)c3c2)s1	Active
CHEMBL3660051	CN(C)C(=O)[C@@H]1CC(Oc2cccc3ccc(-c4nnc5ccccn45)nc23)CCN1	Inactive
CHEMBL3974585	NCC[C@H]1CNC(=O)c2cc(-c3cccc(OC(F)(F)F)c3)c(-c3cccc(F)c3)n21	Active
CHEMBL3899014	C[C@@H](O)c1nc2cccc(-c3cc4c([nH]3)CCNC4=O)c2nc1NC(C)(C)C	Active
CHEMBL3948398	Cc1nc2cccc(-c3cc4c([nH]3)C(CO)NC4=O)c2nc1NC1(C)CC1	Active
CHEMBL3651901	C[C@H]1C[C@@H](c2ccncc2NC(=O)c2ccc(F)c(-c3cc(O)ccc3F)n2)C[C@@H](N)[C@@H]1O	Active
CHEMBL3691939	CCOCc1cc(F)c(-c2nc(C(=O)Nc3cnccc3[C@@H]3C[C@H](C)[C@H](n4ccnn4)[C@H](N)C3)ccc2F)c(F)c1	Active
CHEMBL3687468	COC(=O)N(C)[C@H]1[C@@H](C)CN(c2ccncc2NC(=O)c2ccc(F)c(-c3c(F)cc(C)cc3F)n2)C[C@H]1N	Active
CHEMBL1782523	O=C(O)c1cc2cc(Br)cc(OCCc3ccncc3)c2o1	Inactive
CHEMBL3687470	COC(=O)N(C)[C@H]1[C@@H](C)C[C@@H](c2ccncc2NC(=O)c2ccc(F)c(-c3c(F)cccc3F)n2)C[C@H]1N	Active
CHEMBL3916993	Cc1nc2cccc(-c3cc4c([nH]3)CCNC4=O)c2nc1NCC(F)(F)F	Active
CHEMBL3651936	Cc1ccc(F)c(-c2nc(C(=O)Nc3cnccc3[C@@H]3C[C@H](C)[C@H](O)[C@H](N)C3)ccc2F)c1F	Active
CHEMBL3947565	c1cc(C2CC2)nc(-c2c[nH]c3ccc(-c4nnc(C5CC5)o4)cc23)n1	Active
CHEMBL3297759	NC[C@@H](NC(=O)C[C@H]1CNC(=O)c2cc(-c3cccc(F)c3)cn21)C1CCCCC1	Active
CHEMBL3394170	CCOc1cncc(-c2c[nH]c3ccc(-c4nnc(N)s4)cc23)n1	Active
CHEMBL3922404	O=C1CC(CNc2ccc3ncc(-c4cccc(OC(F)(F)F)c4)n3n2)CCN1	Inactive
CHEMBL2037198	O=C1Nc2ccc(F)cc2/C1=C\c1ccc(-c2cccc(C(=O)NC3CC3)c2)o1	Inactive
CHEMBL2147766	O=C1/C(=C/c2c[nH]c3ccccc23)Oc2c1ccc(OCc1ccccc1)c2CN1CCNCC1	Active
CHEMBL1910902	c1cncc(-c2ccc3[nH]cc(-c4ccc(N5CCNCC5)cc4)c3c2)c1	Inactive
CHEMBL4587596	Cc1nc2ccc(F)c(-c3cc4c([nH]3)CCNC4=O)c2nc1NC(C)(C)C	Active
CHEMBL3940744	Cc1cncc(-c2cc3c(cn2)cnn3-c2ccc(C(F)F)c(N3CCC[C@H](N)C3)n2)n1	Inactive
CHEMBL3393718	NC(=O)c1ccc(-c2ccc3[nH]nc(-c4cncc(O[C@H]5CNCCC56CC6)n4)c3c2)c(F)c1	Active
CHEMBL3957954	Cc1nc2cccc(-c3cc4c([nH]3)CCNC4=O)c2nc1NC1(C)CC1	Active
CHEMBL1398474	CCN(CC)CCCCN1c2ccccc2Oc2ccc(Cl)cc21	Inactive
CHEMBL4573369	CN1CCOc2c1cnn1c(-c3ccc4cccc(NC(=O)C5CCNCC5)c4n3)nnc21	Active
CHEMBL3918196	Cc1nc2cccc(-c3cc4c([nH]3)CCNC4=O)c2nc1NC(C)(C)CCO	Active
CHEMBL3938841	CC(C)(O)[C@H]1CC[C@H](Nc2ccc3ncc(-c4cccc(Cl)c4)n3n2)CC1	Active
CHEMBL3684976	Brc1c(Br)c(Br)c2[nH]c(NC3CCCCCCC3)nc2c1Br	Inactive
CHEMBL4100024	O=C1NC(=S)n2c1cc1ccc(-c3ccco3)cc1c2=O	Inactive
CHEMBL3909365	Nc1nnc(-c2ccc3[nH]cc(-c4nccc(C(F)(F)F)n4)c3c2)o1	Active
CHEMBL1802855	CN1C(=O)/C(=C/c2ccc3c(c2)OCO3)N=C1NCCN1CCOCC1	Inactive
CHEMBL3891675	Cc1nc2cccc(-c3cc4c([nH]3)CCNC4=O)c2nc1N[C@H]1C[C@@H](N(CCF)CCF)C1	Active
CHEMBL3651947	C[C@@H]1C[C@H](N)C[C@H](c2ccncc2NC(=O)c2nc(-c3c(F)cccc3F)c(F)cc2N)C1	Active
CHEMBL3652016	CC1(C)C[C@H](N)C[C@H](c2ccncc2NC(=O)c2ccc(F)c(-c3c(F)cc(O)cc3F)n2)C1	Active
CHEMBL3921475	Cc1ccn(-c2cccc(-c3c[nH]c4ccc(-c5nnc(N)s5)cc34)n2)n1	Active
CHEMBL3922142	O=C(CN1CCOCC1)N1CCC(CNc2ccc3ncc(-c4cccc(OC(F)(F)F)c4)n3n2)CC1	Active
CHEMBL3965530	CNc1nnc(-c2ccc3[nH]cc(-c4ccc5c(c4)OC(C)(C)C5)c3c2)s1	Inactive
CHEMBL2017328	Clc1ccccc1Nc1nc2c(-c3nnc[nH]3)cccc2c2ccsc12	Active
CHEMBL3684949	CN1CCN(C2CCN(c3nc4c(Br)c(Br)c(Br)c(Br)c4[nH]3)CC2)CC1	Active
CHEMBL3687481	CCO[C@H]1[C@@H](C)C[C@@H](c2ccncc2NC(=O)c2nc(-c3c(F)cccc3F)sc2N)C[C@H]1N	Active
CHEMBL3703187	CSc1ncc2ccc3c(C(N)=O)cn(CC(C)(C)CN)c3c2n1	Active
CHEMBL1952132	O[C@H]1CC[C@H](Nc2ccc3nnn(-c4cccc(OC(F)(F)F)c4)c3n2)CC1	Active
CHEMBL3919994	Cc1nc2nccc(-c3cc4c([nH]3)CCNC4=O)c2nc1NC(C)(C)C	Active
CHEMBL3968854	C[C@H]1NC(=O)c2cc(-c3cccc4c(=O)n(C)c(NC5(C)CCC5)nc34)[nH]c21	Active
CHEMBL2147761	CN1CCN(Cc2c(O)ccc3c2O/C(=C\c2c[nH]c4ccccc24)C3=O)CC1	Inactive
CHEMBL1803068	CN1C(=O)/C(=C/c2ccc3c(c2)OCO3)N=C1NCc1ccc2c(c1)OCO2	Inactive
CHEMBL3978768	FC(F)(F)Oc1cccc(-c2cnn3ccc(NC4CCOCC4)nc23)c1	Inactive
CHEMBL3354526	NC(=O)c1ccc(-c2c[nH]c3ncnc(NCCO)c23)cc1	Active
CHEMBL3966696	Cc1cncc(-c2cc3c(cn2)cnn3-c2cccc(N3CCC(N)CC3)n2)n1	Inactive
CHEMBL1952147	NS(=O)(=O)c1ccc(CCNc2ccc3nnc(-c4ccccc4)n3n2)cc1	Active
CHEMBL3952009	Cc1cccc(-c2c(-c3cc(Cl)ccc3F)cc3n2C(CCN)CNC3=O)c1	Active
CHEMBL3660038	CC[C@H](CN)C(C)Oc1cccc2ccc(-c3nnc4ccccn34)nc12	Active
CHEMBL3687523	C[C@@H]1C[C@H](c2ccncc2NC(=O)c2ccc(F)c(-c3c(F)cccc3F)n2)C[C@H](N)[C@@H]1Oc1ccccn1	Active
CHEMBL247684	N#Cc1c(-c2ccccc2Cl)c2c([nH]c1=O)-c1ccccc1SC2	Inactive
CHEMBL4107702	C[C@@H]1CCN(c2ccncc2Nc2ncc3ccc(-c4c(F)cccc4F)nn23)C[C@@H]1N	Active
CHEMBL3955880	Cc1nc2cccc(-c3cc4c([nH]3)C(CCO)NC4=O)c2nc1NC(C)(C)C	Active
CHEMBL3687444	C[C@H]1C[C@@H](c2ccncc2NC(=O)c2ccc(F)c(-c3c(F)cccc3F)n2)C[C@@H](N)[C@@H]1S(C)(=O)=O	Active
CHEMBL3660070	c1cc(Oc2ccncc2)c2nc(-c3nnc4ccccn34)ccc2c1	Inactive
CHEMBL3651929	N[C@H]1CCC[C@@H](c2ccncc2NC(=O)c2ccc(F)c(-c3cc(O)ccc3F)n2)C1	Active
CHEMBL4759685	Cc1cn([C@@H](C)[C@H]2CCNC[C@H]2F)c2nc(C(N)=O)cc(Cl)c12	Active
CHEMBL36586	O=C(O)c1ccc2ccc(/C=C/c3ccc(O)cc3O)nc2c1O	Inactive
CHEMBL1782521	O=C(O)c1cc2cc(Br)cc(NCC3CCNCC3)c2o1	Active
CHEMBL3898009	CC(O)CNc1cc(NC2CC2)n2ncc(/C=C3\SC(=O)NC3=O)c2n1	Inactive
CHEMBL3967448	CNc1nnc(-c2ccc3[nH]cc(-c4cccc(N5CCCCC5=O)n4)c3c2)s1	Inactive
CHEMBL4229130	CC(C)Nc1ccc2cnn(-c3cncc(NCCCN)n3)c2c1	Active
CHEMBL2035602	Cc1cc(-c2cc(-c3ccccc3Cl)[nH]c(=O)n2)ccc1O	Active
CHEMBL3652026	C[C@@H]1C[C@@H](c2ccncc2NC(=O)c2ccc(F)c(-c3c(F)cccc3F)n2)C[C@@H](N)[C@H]1O	Active
CHEMBL3917176	Cc1nc2cccc(-c3cc4c([nH]3)CCNC4=O)c2nc1NC1CN(C)C1	Inactive
CHEMBL1915646	CCNC(=O)c1cccc2c1nc(Nc1ccccc1Cl)c1ccncc12	Active
CHEMBL3660047	c1cc(OCc2ccncc2)c2nc(-c3nnc4ccccn34)ccc2c1	Active
CHEMBL3946212	CNc1nnc(-c2ccc3[nH]cc(-c4nccc(N5CCC[C@H](N)C5)n4)c3c2)s1	Active
CHEMBL3966363	Cc1nc2cccc(-c3cc4c([nH]3)CCNC4=O)c2nc1N[C@H]1C[C@@H](N)C1	Active
CHEMBL3687488	C[C@@H]1C[C@H](c2ccncc2NC(=O)c2ccc(F)c(-c3c(F)cccc3F)n2)C[C@H](N)[C@@H]1OCCS(C)(=O)=O	Active
CHEMBL3914520	Nc1nnc(-c2ccc3[nH]cc(-c4cccc(OC5CCC5)n4)c3c2)s1	Active
CHEMBL7463	CN(C)CCCn1cc(C2=C(c3c[nH]c4ccccc34)C(=O)NC2=O)c2ccccc21	Active
CHEMBL4860117	COc1ncc2cc1NS(=O)(=O)c1cccc(c1)C(=O)NC[C@H]1CCN(C1)c1ncnc3c(C)c-2sc13	Active
CHEMBL3950192	N[C@H]1CCCN(c2ccncc2Nc2ncc3ccc(Cl)nn23)C1	Active
CHEMBL2048873	N[C@@H]1CCCN(c2c(/C=C3\SC(=O)NC3=O)cccc2-c2ccncc2)C1	Active
CHEMBL4090269	COCC1CC1c1c(Cl)c2c(Cl)cc(C(N)=O)nc2n1C1CCCNC1	Active
CHEMBL4061176	O=C1/C(=C/c2c[nH]c3nc(Cl)ccc23)Oc2c1ccc(O)c2CN1CCNCC1	Active
CHEMBL418613	O=C(O)c1ccc2ccc(/C=C/c3ccc(O)cc3)nc2c1O	Inactive
CHEMBL3960298	CN1CCN(c2cccc(-c3c[nH]c4ccc(-c5nnc(N)o5)cc34)n2)CC1	Active
CHEMBL3926862	Cc1nc2cccc(-c3cc4c([nH]3)CCNC4=O)c2nc1N[C@@H]1CCCNC1	Active
CHEMBL3676309	C[C@@H]1C[C@H](N)C[C@H](c2ccncc2NC(=O)c2csc(-c3c(F)ccc(Cl)c3F)n2)C1	Active
CHEMBL3972727	Nc1nnc(-c2ccc3[nH]cc(-c4cccc(-c5ccc(Cl)cc5)n4)c3c2)s1	Active
CHEMBL3965804	Nc1nnc(-c2ccc3[nH]cc(-c4ccccc4F)c3c2)o1	Active
CHEMBL3909000	CN(C)Cc1ccc(-c2c(-c3cccc(OC(F)(F)F)c3)cc3n2C(CCCl)CNC3=O)cc1	Active
CHEMBL3914589	CC(C)(O)[C@H]1CC[C@H](Oc2ccc3ncc(-c4cccc(Cl)c4)n3n2)CC1	Active
CHEMBL3912577	C[C@H]1NC(=O)c2cc(-c3cccc4c(=O)n(-c5cccnc5)c(NC(C)(C)C)nc34)[nH]c21	Active
CHEMBL1952143	COc1cc(NCC2CCNCC2)nc2c1nnn2-c1cccc(N(C)C)c1	Active
CHEMBL3937248	Cc1nc2cccc(-c3cc4c([nH]3)CCNC4=O)c2nc1N1CCC1	Active
CHEMBL4128901	CN(C)CCNc1cncc(-c2ccc3[nH]cc(-c4cccc(OC(F)(F)F)c4)c3c2)n1	Inactive
CHEMBL4456572	NC1CCN(c2cccc3ccc(-c4nnc5ccccn45)nc23)CC1	Active
CHEMBL3959091	Cc1nc(-c2cc3c(cn2)cnn3-c2cccc(N3CCCNCC3)n2)cnc1N	Inactive
CHEMBL3676274	NC1CN(c2ccncc2NC(=O)c2csc(-c3c(F)cccc3F)n2)CCC1Cl	Active
CHEMBL3891851	Cc1cncc(-c2cc3c(cn2)cnn3-c2ccc(Cl)c(N3CCC[C@H](N)C3)n2)n1	Inactive
CHEMBL3929257	COC(=O)N(c1ccccc1)c1ccc2cccc(-c3cc4c([nH]3)CCNC4=O)c2n1	Active
CHEMBL3903686	Cc1nc2cccc(-c3cc4c([nH]3)[C@@H](C)NC4=O)c2nc1N[C@H]1CCC[C@@H](N)C1	Active
CHEMBL4075977	COc1cccc(-c2nc(/C=C3\SC(=S)NC3=O)cs2)c1	Active
CHEMBL3664621	CN1CCC(F)C(Oc2cccc3ccc(-c4nnc5ccccn45)nc23)CC1	Active
CHEMBL3970964	CCOc1cnc(-c2c[nH]c3ccc(-c4nnc(N)o4)cc23)cn1	Inactive
CHEMBL1910906	Nc1ccc(-c2c[nH]c3ccc(-c4cnccn4)cc23)c(F)n1	Inactive
CHEMBL1738915	COc1cc(Br)cc2cc(C(=O)O)oc12	Inactive
CHEMBL3651924	Cc1ccc(F)c(-c2cccc(C(=O)Nc3cnccc3[C@@H]3CCC[C@H](N)C3)n2)c1F	Active
CHEMBL3689335	NCc1ccccc1CNc1nc2c(Br)c(Br)c(Br)c(Br)c2[nH]1	Active
CHEMBL3908883	CC(C)Nc1nnc(-c2ccc3[nH]cc(NC(=O)c4ccncc4)c3c2)o1	Active
CHEMBL4075393	O=C1NC(=S)n2c1cc1ccccc1c2=O	Inactive
CHEMBL2442296	NCCNc1ccn2ncc(-c3ccc4ccccc4c3)c2n1	Active
CHEMBL3651972	C[C@H]1C[C@@H](c2ccncc2NC(=O)c2cccc(-c3c(F)cccc3F)n2)C[C@@H](N)[C@H]1O	Active
CHEMBL4090574	O=C1NC(=S)S/C1=C\c1csc(-c2ccsc2)n1	Active
CHEMBL3983984	CNC(=O)c1cncc(-c2c[nH]c3ccc(-c4nnc(NC(C)C)o4)cc23)c1	Inactive
CHEMBL3809938	O=C1C=C(CBr)C(=O)c2c(O)ccc(O)c21	Inactive
CHEMBL391586	N#Cc1c(-c2ccccc2)cc(-c2cc(Br)ccc2O)[nH]c1=O	Active
CHEMBL3354515	O=C(Nc1cnccc1OC1CCOCC1)c1csc(-c2c(F)cccc2F)n1	Active
CHEMBL2147845	COc1ccc2c(c1CN1CCNCC1)O/C(=C\c1n[nH]c3ccccc13)C2=O	Active
CHEMBL3660060	CC(C)(CN)COc1cccc2ccc(-c3nnc4ccc(Br)cn34)nc12	Active
CHEMBL3651974	N[C@@H]1C[C@H](c2ccncc2NC(=O)c2cccc(-c3c(F)cccc3F)n2)CC[C@@H]1O	Active
CHEMBL2035628	O=c1[nH]c(-c2ccc(CNC3CCNCC3)cc2Cl)nc2c1oc1ccc(Br)cc12	Active
CHEMBL4564783	CN1CCOc2c1cnn1c(-c3ccc4cc(F)cc(NCC5(F)CCNCC5)c4n3)nnc21	Active
CHEMBL3664619	OC1(COc2cccc3ccc(-c4nnc5ccccn45)nc23)CCCNCC1	Active
CHEMBL3981344	Nc1nnc(-c2ccc3[nH]cc(-c4cncc(-c5cccc(F)c5)n4)c3c2)o1	Active
CHEMBL1782512	NCCCCNc1nccc(-c2ccc3oc(C(=O)O)cc3c2)n1	Inactive
CHEMBL1802847	CC(C)CCNC1=N/C(=C\c2ccc3c(c2)OCO3)C(=O)N1C	Inactive
CHEMBL3651907	Cc1ccc(F)c(-c2nc(C(=O)Nc3cnccc3[C@H]3C[C@@H](N)CC(C)(C)C3)ccc2F)c1F	Active
CHEMBL3943705	CCc1cncc(-c2cc3c(cn2)cnn3-c2cccc(N3CCCNCC3)n2)n1	Inactive
CHEMBL3703179	CSc1ncc2c(n1)-c1c(c(C(N)=O)cn1CCO)CC2	Inactive
CHEMBL3393699	Fc1cccc(F)c1-c1ccc2[nH]nc(-c3cncc(NC4CCNC4)n3)c2c1	Active
CHEMBL2035615	COc1ccc2c(c1)oc1c(=O)[nH]c(-c3ccccc3Cl)nc12	Inactive
CHEMBL3676280	N[C@@H]1CN(c2ccncc2NC(=O)c2csc(-c3c(F)cccc3F)n2)CC(F)(F)C1	Active
CHEMBL3911258	N[C@@H]1CCCN(c2ccncc2Nc2ncc3ccc(-c4c(F)cccc4F)nn23)C1	Active
CHEMBL3930939	Cc1nc2cccc(-c3cc4c([nH]3)C[C@H](C)NC4=O)c2nc1NC(C)(C)C	Active
CHEMBL1802857	CCOC(=O)C(=O)NC1=N/C(=C\c2ccc3c(c2)OCO3)C(=O)N1C	Inactive
CHEMBL2030395	O=c1[nH]c(C2CCCNC2)nc2c1oc1ccc(Br)cc12	Active
CHEMBL3903663	Cc1nc2cccc(-c3cc4c([nH]3)CCNC4=O)c2nc1NC1CC(F)(F)C1	Active
CHEMBL526289	NS(=O)(=O)c1ccc(CNC(=S)Nc2ccc(Nc3ccccc3)cc2)cc1	Inactive
CHEMBL3895040	CC(C)Nc1nnc(-c2ccc3[nH]cc(-c4ccnc(C5CC5)n4)c3c2)o1	Active
CHEMBL3394173	CC(C)Oc1cnc(-c2c[nH]c3ccc(-c4nnc(N)s4)cc23)cn1	Inactive
CHEMBL4854645	COc1ncc2cc1NS(=O)(=O)c1ccc(F)c(c1)C(=O)NCc1ccc(s1)-c1ncnc3cc-2sc13	Active
CHEMBL1803073	CN1C(=O)/C(=C/c2ccc3c(c2)OCO3)N=C1Nc1ccc2c(c1)OCCO2	Inactive
CHEMBL3687436	CC(=O)N[C@H]1[C@@H](C)C[C@@H](c2ccncc2NC(=O)c2ccc(F)c(-c3c(F)cccc3F)n2)C[C@H]1N	Active
CHEMBL3946175	NC1C=C(c2ccncc2Nc2ncc3ccc(-c4c(F)cccc4F)nn23)CCC1	Active
CHEMBL2017339	Clc1cccc(Nc2nc3c(-c4nnc[nH]4)cccc3c3sccc23)c1	Active
CHEMBL3394062	CNc1nnc(-c2ccc3[nH]cc(-c4cnc5ccccc5c4)c3c2)s1	Inactive
CHEMBL1952115	CC(C)N1CCC(CNc2ccc3nnn(-c4cccc(OC(F)(F)F)c4)c3n2)CC1	Active
CHEMBL1803083	O=C1NC(NCC2CC2)=N/C1=C\c1ccc2c(c1)OCO2	Inactive
CHEMBL3966574	O=S1(=O)CCC(CNc2ccc3nnc(-c4cccc(OC(F)(F)F)c4)n3c2)CC1	Inactive
CHEMBL526468	Cc1cc(C)nc(SCC(=O)c2ccc(F)c(C)c2)n1	Inactive
CHEMBL3651977	N[C@H]1CCC[C@@H](c2ccncc2NC(=O)c2ccc(F)c(-c3cc(F)ccc3F)n2)C1	Active
CHEMBL4225224	CC(C)Nc1ccc2cnn(-c3cncc(-c4ccc(C(=O)O)nc4)n3)c2c1	Inactive
CHEMBL3298818	O=C(CC1CNC(=O)c2cc(-c3cccc(C(F)(F)F)c3)cn21)NCC1CCCCC1	Inactive
CHEMBL2030402	O=c1[nH]c([C@@H]2CCCN2)nc2c1oc1ccc(Cl)cc12	Active
CHEMBL3691953	C[C@H]1C[C@@H](c2ccncc2NC(=O)c2csc(-c3c(F)cccc3F)n2)C[C@@H](N)[C@H]1n1ccnn1	Active
CHEMBL3935450	O=C1CCC(Nc2ccn3ncc(-c4cccc(Cl)c4)c3n2)CC1	Inactive
CHEMBL3932537	N[C@H]1CCCN(c2ccnc(NC(=O)c3c[nH]c4ccc(-c5ccccc5F)nc34)c2)C1	Active
CHEMBL4083330	Cc1c(-c2ccc(N3CCN(C)CC3)cc2)n(C)c2nc(C(N)=O)cc(Cl)c12	Active
CHEMBL3951087	CC(Nc1nnc(-c2ccc3[nH]cc(-c4cnccn4)c3c2)o1)c1ccccc1	Inactive
CHEMBL1802853	CN1C(=O)/C(=C/c2ccc3c(c2)OCO3)N=C1NCCCO	Inactive
CHEMBL3691931	CC(C)Oc1cc(F)c(-c2nc(C(=O)Nc3cnccc3N3C[C@H](C)[C@H](n4ccnn4)[C@H](N)C3)ccc2F)c(F)c1	Active
CHEMBL2037199	O=C1Nc2ccc(Cl)cc2/C1=C\c1ccc(-c2cccc(C(=O)NCCCO)c2)o1	Active
CHEMBL3651966	C[C@@H]1C[C@H](N)C[C@H](c2ccncc2NC(=O)c2ccc(F)c(-c3c(F)cccc3F)n2)C1	Active
CHEMBL3899404	Nc1nnc(-c2ccc3[nH]cc(-c4nccc(Nc5ccccc5)n4)c3c2)o1	Active
CHEMBL4111423	Cc1cncc(-c2cc3c(cn2)cnn3-c2cccc(N3CC[C@@H](N)C3)n2)n1	Active
CHEMBL402228	COc1ccccc1N1CCN(CCCNC(=O)c2nc(-c3cccnc3)no2)CC1	Inactive
CHEMBL4569508	O=C(NCC(F)(F)F)c1cc(-c2cnn3cc(-c4ccc(OCCN5CCCCC5)cc4)cnc23)cs1	Inactive
CHEMBL1952121	FC(F)(F)Oc1cccc(-n2nnc3ccc(NC4CCNCC4)nc32)c1	Active
CHEMBL3687449	C[C@H]1C[C@@H](c2ccncc2NC(=O)c2ccc(F)c(-c3c(F)cccc3F)n2)C[C@@H](N)[C@H]1OP(C)(C)=O	Active
CHEMBL3297760	CN1CCN(C(=O)C[C@H]2CNC(=O)c3cc(-c4cccc(F)c4)cn32)[C@@H](c2ccccc2)C1	Inactive
CHEMBL1915432	c1cc(-c2nnc[nH]2)c2nc(N3CCCC3)c3ccncc3c2c1	Inactive
CHEMBL3978345	Cc1nc2cccc(-c3cc4c([nH]3)CCNC4=O)c2nc1N[C@H](C)C(F)(F)F	Active
CHEMBL85105	O=C1NC(=O)/C(=C/c2ccccc2)S1	Inactive
CHEMBL3967586	CC(C)(O)[C@H]1CC[C@H](CNc2ccc3ncc(-c4cccc(Cl)c4)n3n2)CC1	Inactive
CHEMBL3684968	CN(C)CCN(Cc1ccccc1)c1nc2c(Br)c(Br)c(Br)c(Br)c2n1Cc1ccccc1	Active
CHEMBL3891210	Cc1nc2cccc(-c3cc4c([nH]3)CCNC4=O)c2nc1NC1(CO)CC1	Active
CHEMBL3952360	Cc1cncc(-c2cc3c(cn2)cnn3-c2cccc(N3CCC[C@H](N)C3=O)n2)n1	Inactive
CHEMBL3963170	N[C@H]1CCC[C@@H]1Oc1cncc(-c2cc3c(cn2)cnn3-c2ccccn2)n1	Inactive
CHEMBL3651918	Cc1ccc(F)c(-c2nc(C(=O)Nc3cnccc3N3C[C@H](C)[C@@H](O)[C@H](N)C3)ccc2F)c1F	Active
CHEMBL2159217	NCCCNc1nc2c(Br)c(Br)c(Br)c(Br)c2[nH]1	Active
CHEMBL3651984	N[C@@H]1C[C@H](c2ccncc2NC(=O)c2ccc(F)c(-c3c(F)cccc3F)n2)CC[C@@H]1O	Active
CHEMBL3963946	CCn1cc(-c2cc3c(cn2)cnn3-c2cccc(N3CCC[C@H](N)C3)n2)cn1	Inactive
CHEMBL3687509	CO[C@H]1[C@@H](C)C[C@@H](c2ccncc2NC(=O)c2ccc(F)c(-c3c(F)cc(C4CCOCC4)cc3F)n2)C[C@H]1N	Active
CHEMBL3660019	c1cc(OCC2CCNCC2)c2nc(-c3nnc4ccccn34)ccc2c1	Active
CHEMBL3781028	c1ccc(Nc2cncc3ncc(-c4ccc(N5CCCCC5)cc4)nc23)cc1	Inactive
CHEMBL3980111	OCCn1cc(-c2cc3c(cn2)cnn3-c2cccc(N3CCCNCC3)n2)cn1	Inactive
CHEMBL4064534	Cc1ccc(-n2c(=O)ccc3ccc4ccc(-c5cnn(C)c5)cc4c32)cc1NC(=O)/C=C/CN(C)C	Inactive
CHEMBL3691980	CC(C)NC(=O)c1ccc(F)c(-c2ccc(N)c(C(=O)Nc3cnccc3[C@@H]3C[C@H](C)[C@H](n4ccnn4)[C@H](N)C3)n2)c1	Active
CHEMBL3651952	N[C@H]1CCC[C@@H](c2ccncc2NC(=O)c2ccc(F)c([C@H]3CC[C@H](O)CC3)n2)C1	Active
CHEMBL3947790	CC(C)Oc1cccc(-c2c[nH]c3ccc(-c4nc(N)ns4)cc23)n1	Inactive
CHEMBL3947323	N[C@H]1CC[C@H](Nc2ccc3ncc(-c4cccc(Cl)c4)n3n2)CC1	Active
CHEMBL3927716	Cc1nc2ccc(F)c(-c3cc4c([nH]3)CCNC4=O)c2nc1NC(C)(C)CO	Active
CHEMBL4242235	Cn1cc(C2=C(c3c[nH]c4ccccc34)C(=O)N(O)C2=O)c2ccccc21	Inactive
CHEMBL4092704	O=C1/C(=C/c2c[nH]c3nc(F)ccc23)Oc2c1ccc(O)c2CN1CCNCC1	Active
CHEMBL3925861	C[C@H]1CC[C@@H](N)CN1c1ccncc1Nc1ncc2ccc(-c3c(F)cccc3F)nn12	Active
CHEMBL3687453	C[C@@H]1C[C@H](c2ccncc2NC(=O)c2ccc(F)c(-c3c(F)cccc3F)n2)C[C@H](N)C12OCCO2	Active
CHEMBL3393694	Fc1cccc(F)c1-c1ccc2[nH]nc(-c3cncc(N4CCCNCC4)n3)c2c1	Active
CHEMBL3687445	CS[C@@H]1[C@@H](C)C[C@@H](c2ccncc2NC(=O)c2ccc(F)c(-c3c(F)cccc3F)n2)C[C@H]1N	Active
CHEMBL3926526	O=S1(=O)CCC(CNc2ccc3ncc(-c4cccc(Cl)c4)n3n2)CC1	Inactive
CHEMBL3687456	COC(=O)N(C)[C@H]1[C@@H](N)C[C@@H](c2ccncc2NC(=O)c2nc(-c3c(F)cccc3F)sc2N)C[C@H]1C	Active
CHEMBL3691959	COC(=O)N[C@H]1[C@@H](C)C[C@@H](c2ccncc2NC(=O)c2nc(-c3c(F)cccc3F)c(F)cc2N)C[C@H]1N	Active
CHEMBL4573829	C[C@H]1NC(=O)c2cc(-c3cccc4c(=O)n(C(C)(C)C)c(NC5(C)CC5)nc34)[nH]c21	Active
CHEMBL4069709	COc1ccc(Oc2ccc3cc4n(c(=O)c3c2)C(=S)NC4=O)cc1	Inactive
CHEMBL4126847	CN(C)CCNc1cncc(-c2ccc3[nH]cc(-c4cccc(C(F)(F)F)c4)c3c2)n1	Active
CHEMBL4513589	C[C@H]1NC(=O)c2cc(-c3cccc4c(=O)n(CC5(N)CC5)c(NC5(C)CC5)nc34)[nH]c21	Active
CHEMBL3907899	COc1cncc(-c2c[nH]c3ccc(-c4nnc(N)s4)cc23)n1	Active
CHEMBL3651919	C[C@H]1CN(c2ccncc2NC(=O)c2cccc(-c3ccccc3F)n2)C[C@@H](N)[C@@H]1O	Active
CHEMBL3354525	O=C(Nc1cccnc1)c1csc(-c2c(F)cccc2F)n1	Inactive
CHEMBL3932320	FC(F)(F)Oc1cccc(-c2cnc3ccc(OCC4CCOCC4)nn23)c1	Inactive
CHEMBL3906798	Cc1nc(-c2cc3c(cn2)cnn3-c2cccc(N3CCC[C@H](N)C3)n2)cnc1N	Inactive
CHEMBL3684946	Brc1c(Br)c(Br)c2c(nc(N3CCNCC3)n2Cc2ccccc2)c1Br	Inactive
CHEMBL3911670	CNc1nnc(-c2ccc3[nH]cc(-c4cccnc4)c3c2)s1	Inactive
CHEMBL3264259	CN(C)CCCNc1cncc(-c2ccc3[nH]cc(-c4ccnc(N)n4)c3c2)n1	Active
CHEMBL3915900	CCN(C)c1cnc(-c2c[nH]c3ccc(-c4nnc(N)s4)cc23)cn1	Inactive
CHEMBL4871634	COc1ncc2cc1NS(=O)(=O)c1cccc(c1)C(=O)NCCn1cc(cn1)-c1ncnc3cc-2sc13	Inactive
CHEMBL4068388	O=C1NC(=S)S/C1=C\c1ccccc1Cl	Inactive
CHEMBL3394164	Nc1nnc(-c2ccc3[nH]cc(-c4cncc(NC5CCCC5)n4)c3c2)s1	Active
CHEMBL3684966	NC1CCC(Nc2nc3c(Br)c(Br)c(Br)c(Br)c3[nH]2)CC1	Active
CHEMBL3297762	CN1CCN(C[C@@H](NC(=O)C[C@H]2CNC(=O)c3cc(-c4cccc(Cl)c4)cn32)C2CCCCC2)CC1	Active
CHEMBL3687491	COC(=O)N[C@H]1[C@@H](C)CN(c2ccncc2NC(=O)c2ccc(F)c(-c3c(F)cccc3F)n2)C[C@H]1N	Active
CHEMBL3981805	O=C1NCCc2[nH]c(-c3cccc4ccc(Nc5ccccc5Cl)nc34)cc21	Active
CHEMBL3918394	Nc1nnc(-c2ccc3[nH]cc(-c4cncc(-c5ccc(F)cc5)n4)c3c2)o1	Active
CHEMBL3894748	COCC1NC(=O)c2cc(-c3cccc4c(=O)n(C)c(NC(C)(C)C)nc34)[nH]c21	Active
CHEMBL3917077	COc1cncc(-c2cc3c(cn2)cnn3-c2cccc(N3CCNCC3)n2)n1	Inactive
CHEMBL3651930	N[C@H]1CCC[C@@H](c2ccncc2NC(=O)c2nc(-c3cc(O)ccc3F)ccc2F)C1	Active
CHEMBL3954897	CC(C)Oc1cccc(-c2c[nH]c3ccc(-c4nnc(N)o4)nc23)c1	Inactive
CHEMBL3920604	CNc1nnc(-c2ccc3[nH]cc(-c4ccn[nH]4)c3c2)s1	Inactive
CHEMBL4747568	O=C1N=C(NCc2ccc(O)cc2)S/C1=C\c1ccc(-c2ccc(OC(F)(F)F)cc2)o1	Active
CHEMBL1802850	CN1C(=O)/C(=C/c2ccc3c(c2)OCO3)N=C1NC1CCCC1	Inactive
CHEMBL3326555	O=[N+]([O-])c1cc2[nH]ncc2c2c1ncc1ccccc12	Active
CHEMBL1952325	FC(F)(F)Oc1cccc(-c2cnc3ccc(NC4CCOCC4)nn23)c1	Active
CHEMBL2030386	O=c1[nH]c(CN2CC[C@@H](O)C2)nc2c1oc1ccc(Br)cc12	Active
CHEMBL3975613	Cc1nc2cccc(-c3cc4c([nH]3)CCNC4=O)c2nc1CC(C)(C)C	Active
CHEMBL3905035	C[C@]1(O)CC[C@H](Nc2ccc3ncc(-c4cccc(Cl)c4)n3n2)CC1	Inactive
CHEMBL1782517	O=C(O)c1cc2cc(-c3cncc(NC4CNC4)n3)ccc2o1	Inactive
CHEMBL3676270	CC1CC(N)CN(c2ccncc2NC(=O)c2csc(-c3c(F)cccc3F)n2)C1	Active
CHEMBL3891857	Fc1cccc(Nc2nnc(-c3ccc4[nH]cc(-c5nccc(C6CC6)n5)c4c3)o2)c1	Inactive
CHEMBL3687463	COC(=O)N(C)[C@H]1[C@@H](C)C[C@@H](c2ccncc2NC(=O)c2ccc(F)c(-c3c(F)cc(C)cc3F)n2)C[C@H]1N	Active
CHEMBL268769	CN(C)CCCn1cc(C2=C(c3cn(C)c4ccccc34)C(=O)NC2=O)c2ccccc21	Inactive
CHEMBL3651928	N[C@H]1CCC[C@@H](c2ccncc2NC(=O)c2ccc(F)c(-c3c(F)cc(O)cc3F)n2)C1	Active
CHEMBL3104855	Cc1c(O)c(O)c(O)c(C=O)c1-c1cc2c(C=O)c(C)c(O)c(O)c2o1	Inactive
CHEMBL3918913	Nc1nnc(-c2ccc3[nH]cc(-c4cccc(NCC5CC5)n4)c3c2)s1	Active
CHEMBL3959725	Cc1nc2cccc(-c3cc4c([nH]3)CCNC4=O)c2nc1NC(C)(C)C	Active
CHEMBL3946152	Cn1c(NC(C)(C)C)nc2c(-c3cc4c([nH]3)C3(CC3)NC4=O)cccc2c1=O	Active
CHEMBL3918797	Cc1nc2cccc(-c3cc4c([nH]3)CCNC4=O)c2nc1N[C@H]1C[C@@H](NCCS(C)(=O)=O)C1	Active
CHEMBL3652029	CC1CC(c2ccncc2NC(=O)c2ccc(F)c(-c3c(F)cccc3F)n2)=CC(O)C1	Active
CHEMBL2017336	c1ccc(CNc2nc3c(-c4nnc[nH]4)cccc3c3sccc23)cc1	Active
CHEMBL3684967	NCC(O)CNc1nc2c(Br)c(Br)c(Br)c(Br)c2[nH]1	Active
CHEMBL3967769	NCCC1CNC(=O)c2cc(-c3cc(Cl)ccc3F)c(-c3ccccc3)n21	Active
CHEMBL3629382	CS(=O)(=O)OC1Cn2cc(C=O)c3ccc4c5ccccc5n(c4c32)C1	Inactive
CHEMBL3902209	Cc1nc2cccc(-c3cc4c([nH]3)CCNC4=O)c2nc1N[C@H](C)C(N)=O	Inactive
CHEMBL1782522	O=C(O)c1cc2cc(Br)cc(OCCC3CCNCC3)c2o1	Active
CHEMBL1782516	NC[C@H]1CC[C@H](Nc2cncc(-c3ccc4oc(C(=O)O)cc4c3)n2)CC1	Active
CHEMBL3394060	Nc1ncc(-c2ccc3[nH]cc(-c4cnc5ccccc5c4)c3c2)s1	Inactive
CHEMBL4568404	C[C@H]1NC(=O)c2cc(-c3cccc4c(=O)n(C5(C)CC5)c(NC5(C)CC5)nc34)[nH]c21	Active
CHEMBL3920600	Cc1nc2cccc(-c3cc4c([nH]3)[C@@H](CO)NC4=O)c2nc1NC1(C)CC1	Active
CHEMBL2017361	Cc1cc2c(Nc3ccccc3F)nc3c(-c4nnc[nH]4)cccc3c2s1	Active
CHEMBL3925980	Cn1cc(-c2cccc3ccc(Nc4ccccc4)nc23)cc1C(N)=O	Inactive
CHEMBL1615278	C[C@@H](Oc1cc(-n2cnc3ccc(OC4CCN(C)CC4)cc32)sc1C(N)=O)c1ccccc1C(F)(F)F	Inactive
CHEMBL3940091	CC(C)n1c(NC(C)(C)C)nc2c(-c3cc4c([nH]3)[C@@H](C)NC4=O)cccc2c1=O	Active
CHEMBL3660007	CC1(C)CC(Nc2cccc3ccc(-c4nnc5ccccn45)nc23)CC(C)(C)N1	Active
CHEMBL3660022	NC1CCC(Oc2cccc3ccc(-c4nnc5ccccn45)nc23)CC1	Active
CHEMBL3676266	N[C@H]1C[C@H](OC(=O)c2ccccc2)CN(c2ccncc2NC(=O)c2csc(-c3c(F)cccc3F)n2)C1	Inactive
CHEMBL3676296	C[C@@H]1C[C@H](N)C[C@H](c2ccncc2NC(=O)c2csc(C3CCCCC3)n2)C1	Active
CHEMBL3940411	Cc1nc2cccc(-c3cc4c([nH]3)CNC4=O)c2nc1NC(C)(C)C	Active
CHEMBL2442308	NCCNc1ccn2ncc(-c3ccccc3-c3ccccc3)c2n1	Inactive
CHEMBL3687490	COC(=O)N[C@H]1[C@@H](C)CN(c2ccncc2NC(=O)c2ccc(F)c(-c3c(F)cc(C)cc3F)n2)C[C@H]1N	Active
CHEMBL4759329	O=C1N=C(NCC2(CO)CCC2)S/C1=C\c1csc(-c2ccc(OC(F)(F)F)cc2)n1	Inactive
CHEMBL3687536	CO[C@@H]1[C@@H](C)C[C@@H](c2ccncc2NC(=O)c2ccc(F)c(-c3c(F)cc(C4(F)CCOCC4)cc3F)n2)C[C@H]1N	Active
CHEMBL2048872	N[C@@H]1CCCN(c2c(/C=C3\SC(=O)NC3=O)cccc2-c2ccccc2)C1	Active
CHEMBL3687446	C[C@H]1C[C@@H](c2ccncc2NC(=O)c2ccc(F)c(-c3c(F)cccc3F)n2)C[C@@H](N)[C@H]1[S+](C)[O-]	Active
CHEMBL4165288	O=C(Nc1cc(-c2cccc3[nH]ccc23)cc2[nH]ncc12)c1ccccn1	Inactive
CHEMBL310321	O=C(NNc1ccc([N+](=O)[O-])cc1[N+](=O)[O-])c1ccc2ccc(C(=O)O)c(O)c2n1	Inactive
CHEMBL3931279	Cc1cncc(-c2cc3c(cn2)cnn3-c2cccc(C3CCNCC3)n2)n1	Inactive
CHEMBL4077499	O=C1NC(=S)S/C1=C\c1csc(-c2ccccc2C(F)(F)F)n1	Active
CHEMBL2035608	O=c1[nH]c(-c2ccccc2Cl)nc2c1oc1ccc(-c3ccccc3)cc12	Inactive
CHEMBL431508	O=C(O)c1ccc2ccc(/C=C/c3ccc([N+](=O)[O-])cc3)nc2c1O	Inactive
CHEMBL3975198	Cc1cncc(-c2cc3c(cn2)cnn3-c2cccc(N3C[C@@H](N)C[C@H](F)C3)n2)n1	Inactive
CHEMBL3951387	Cc1cncc(-c2cc3c(cn2)cnn3-c2cccc(C(=O)N3CCC[C@H](N)C3)n2)n1	Inactive
CHEMBL3889589	CNC(=O)c1ccnc(-c2c[nH]c3ccc(-c4nnc(NC(C)C)o4)cc23)n1	Inactive
CHEMBL496588	O=C1NC(=O)N(Cc2ccccc2)/C1=C/c1ccc(Cl)cc1	Inactive
CHEMBL3943843	Nc1nnc(-c2ccc3[nH]cc(-c4nccc(-c5ccccc5Cl)n4)c3c2)o1	Active
CHEMBL2032375	N[C@H]1CC[C@H](Nc2cncc(-c3cccc(/C=C4\SC(=O)NC4=O)c3)n2)CC1	Active
CHEMBL4084953	Cc1ccc2c(/C=C3\Oc4c(ccc(O)c4CN4CCNCC4)C3=O)c[nH]c2n1	Active
CHEMBL2035639	CN1CCN(Cc2nc3c(oc4ccc(Cl)cc43)c(=O)[nH]2)CC1	Active
CHEMBL3983795	O[C@H]1CCC[C@@H]1Nc1cncc(-c2cc3c(cn2)cnn3-c2cccc(N3CCNCC3)n2)n1	Inactive
CHEMBL3298403	CC(C)(C)CNC(=O)CC1CNC(=O)c2cc(-c3ccc(F)cc3)cn21	Inactive
CHEMBL3937689	NCCC[C@H]1CNC(=O)c2cc(-c3cccc(OC(F)(F)F)c3)c(-c3ccc(CO)cc3)n21	Active
CHEMBL1649586	O=C(O)c1ccc2nc(Nc3cccc(Cl)c3)c3ccncc3c2c1	Inactive
CHEMBL3664611	Fc1cc(OCC2(F)CNC2)c2nc(-c3nnc4ccccn34)ccc2c1	Active
CHEMBL3318023	CCNC(=O)Nc1ccc2ncc(-c3ccc(OC)cc3)cc2n1	Inactive
CHEMBL2030403	COc1ccc2oc3c(=O)[nH]c([C@@H]4CCCN4)nc3c2c1	Active
CHEMBL39301	O=C(O)c1ccc2ccc(/C=C/c3cc(Br)c(O)c(Br)c3)nc2c1O	Inactive
