# Supplementary material for: Combining machine learning and structure-based approaches to develop oncogene PIM kinase inhibitors
Source: Front Chem. 2023 Mar 10;11:1137444. doi: 10.3389/fchem.2023.1137444 (PMC10036574; doi:10.3389/fchem.2023.1137444)
Supplement: Supplementary file 4 [file DataSheet2.CSV]

Name	Smiles	Class
CHEMBL3981216	Cc1nc2cccc(-c3cc4c([nH]3)CCNC4=O)c2nc1NC(C)(C)C(N)=O	Active
CHEMBL2017323	Clc1ccccc1Nc1nc2c(-c3nnc[nH]3)cccc2c2sccc12	Active
CHEMBL3974543	Cc1nc2cccc(-c3cc4c([nH]3)[C@@H](C)NC4=O)c2nc1NC(C)(C)C	Active
CHEMBL4098659	CN1CCN(c2ccc(-c3cc4c(Cl)cc(C(N)=O)nc4n3C)cc2)CC1	Inactive
CHEMBL3684935	CN(C)CCCN1CCN(c2nc3c(Br)c(Br)c(Br)c(Br)c3[nH]2)CC1	Inactive
CHEMBL4568087	Cn1cc(-c2cnc3c(-c4csc(C(=O)N[C@@H]5CCCC[C@@H]5N)c4)cnn3c2)cn1	Inactive
CHEMBL2030388	N[C@@H]1CCN(Cc2nc3c(oc4ccc(Br)cc43)c(=O)[nH]2)C1	Active
CHEMBL3687532	C[C@H]1C[C@@H](c2ccncc2NC(=O)c2ccc(F)c(-c3c(F)cccc3F)n2)C[C@@H](N)[C@H]1Oc1ccccn1	Active
CHEMBL2442317	N[C@@H]1CCCC[C@H]1Nc1ccn2ncc(-c3ccc4ccccc4c3)c2n1	Active
CHEMBL3664632	CC(C)(CNCC(F)F)COc1cccc2ccc(-c3nnc4ccccn34)nc12	Active
CHEMBL3904050	C[C@H]1NC(=O)c2cc(-c3cccc4c(=O)n(C5CCC5)c(NC(C)(C)C)nc34)[nH]c21	Active
CHEMBL4555990	CN1CCOc2c1cnn1c(-c3ccc4ccnc(NCC5CCNCC5)c4c3)nnc21	Active
CHEMBL4778893	CC(C)(CO)CNC1=NC(=O)/C(=C/c2csc(-c3cc(F)ccc3O)n2)S1	Active
CHEMBL4126778	CN(C)CCNc1cncc(-c2ccc3[nH]cc(-c4ccc(F)c(C(F)(F)F)c4)c3c2)n1	Inactive
CHEMBL3298404	CC(C)(C)CNC(=O)CC1CNC(=O)c2cc(-c3ccccc3F)cn21	Inactive
CHEMBL3660037	CC[C@@H](CN)C(C)Oc1cccc2ccc(-c3nnc4ccccn34)nc12	Active
CHEMBL3687441	CC(=O)N[C@@H]1[C@@H](C)C[C@@H](c2ccncc2NC(=O)c2ccc(F)c(-c3c(F)cccc3F)n2)C[C@H]1N	Active
CHEMBL4064302	NC(=O)c1cc(Cl)c2c(Cl)c(I)n(CCC3CCNCC3)c2n1	Active
CHEMBL3956734	COC(=O)C(C)(C)Nc1nc2c(-c3cc4c([nH]3)CCNC4=O)cccc2nc1C	Active
CHEMBL2397598	O=[N+]([O-])c1cc2cn[nH]c2c2c1[nH]c1ccccc12	Inactive
CHEMBL4115547	C[C@@H]1[C@H](N)CCCN1c1ccncc1Nc1ncc2ccc(-c3c(F)cccc3F)nn12	Active
CHEMBL2442298	c1ccc(NCCNc2ccn3ncc(-c4ccc5ccccc5c4)c3n2)cc1	Inactive
CHEMBL3660016	c1cc(O[C@@H]2CCNC2)c2nc(-c3nnc4ccccn34)ccc2c1	Active
CHEMBL3986236	Cc1nc2cccc(-c3cc4c([nH]3)CCNC4=O)c2nc1N[C@@H]1CCCN(C(=O)OC(C)(C)C)C1	Inactive
CHEMBL3950704	C[C@H]1NC(=O)c2cc(-c3cccc4c(=O)n(C)c(NC5(C)CC5)nc34)[nH]c21	Active
CHEMBL3935431	N#C[C@H]1CC[C@H](Nc2ccc3ncc(-c4cccc(OC(F)(F)F)c4)n3n2)CC1	Active
CHEMBL4073348	CCOC1CCCN1c1ccc(Nc2nc3c(-c4nnc[nH]4)cccc3c3cnccc23)c(F)c1	Active
CHEMBL4782123	O=C1N=C(N[C@H]2CC[C@H](O)CC2)S/C1=C\c1csc(-c2ccc(OC(F)(F)F)cc2)n1	Active
CHEMBL4782481	O=C1N=C(NCc2cccc(O)c2)S/C1=C\c1ccc(-c2cccc(Cl)c2)o1	Active
CHEMBL3907320	Cc1cncc(-c2cc3c(cn2)cnn3-c2cccc(N3CCC4(CNC4)C3)n2)n1	Inactive
CHEMBL4460019	CN1CCOc2c1cnn1c(-c3ccc4ccnc(NCC5(F)CCNCC5)c4c3)nnc21	Active
CHEMBL3651969	Cc1ccc(F)c(-c2nc(C(=O)Nc3cnccc3[C@@H]3C[C@H](C)[C@H](O)[C@H](N)C3)ccc2F)c1	Active
CHEMBL3913664	CNC(=O)c1ccc(F)c(-c2c[nH]c3ccc(-c4nnc(NC(C)C)o4)cc23)c1	Active
CHEMBL3891387	CCNc1cncc(-c2cc3c(cn2)cnn3-c2cccc(N3CCNCC3)n2)n1	Inactive
CHEMBL3691922	CO[C@@H]1[C@@H](C)C[C@@H](c2ccncc2NC(=O)c2ccc(F)c(-c3c(F)cc(C4(O)CCC4)cc3F)n2)C[C@H]1N	Active
CHEMBL3899481	COCCOc1ccc2ncc(-c3cccc(OC(F)(F)F)c3)n2n1	Inactive
CHEMBL3959008	COc1c(C)cc(-c2c(-c3cccc(OC(F)(F)F)c3)cc3n2[C@@H](CCN)CNC3=O)cc1C	Active
CHEMBL3915869	CC(C)Nc1nnc(-c2ccc3[nH]cc(-c4nc(C5CC5)n[nH]4)c3c2)o1	Inactive
CHEMBL3902525	CCC1CNC(=O)c2cc(-c3cccc4ccc(Nc5ccccc5)nc34)[nH]c21	Active
CHEMBL3940201	N[C@@H]1C=C(c2ccncc2Nc2ncc3ccc(-c4c(F)cccc4F)nn23)CCC1	Active
CHEMBL3685739	CCO[C@@H]1C[C@H](N)CN(c2ccncc2Nc2cccc3cnc(-c4c(F)cccc4F)nc23)C1	Inactive
CHEMBL3944661	N[C@H]1CCN(c2nnc(-c3ccc4[nH]cc(-c5ccccc5F)c4c3)s2)C1	Active
CHEMBL2442312	Nc1ccn2ncc(-c3ccc4ccccc4c3)c2n1	Inactive
CHEMBL3917695	Cc1nc2cccc(-c3cc4c([nH]3)[C@H](CO)NC4=O)c2nc1NC1CC1	Active
CHEMBL3652024	C[C@H]1C[C@@H](c2ccncc2NC(=O)c2nc(-c3c(F)cccc3F)c(F)cc2N)C[C@@H](N)[C@@H]1O	Active
CHEMBL3660024	CC(C)(CO)COc1cccc2ccc(-c3nnc4cc(CN)ccn34)nc12	Active
CHEMBL3687429	C[C@H]1C[C@@H](c2ccncc2NC(=O)c2ccc(F)c(-c3c(F)cccc3F)n2)C[C@@H](N)[C@@H]1NS(C)(=O)=O	Active
CHEMBL3902931	Oc1nnc(-c2ccc3[nH]cc(-c4ccc(F)cc4F)c3c2)s1	Inactive
CHEMBL3897474	CS(=O)(=O)c1ccc(-c2ccc3cccc(-c4cc5c([nH]4)CCNC5=O)c3n2)c(F)c1	Active
CHEMBL3393692	NC1CCN(c2cncc(-c3n[nH]c4ccc(-c5c(F)cccc5F)cc34)n2)CC1	Active
CHEMBL3660082	CC1(COc2cccc3ccc(-c4nnc5ccccn45)nc23)CCN(CCO)CC1	Active
CHEMBL3962189	Nc1nnc(-c2ccc3[nH]cc(-c4cncc(C(=O)N5CCOCC5)c4)c3c2)o1	Inactive
CHEMBL3919520	OCc1cncc(-c2cc3c(cn2)cnn3-c2cccc(N3CCNCC3)n2)n1	Inactive
CHEMBL3689344	CN1CCC(N(C)CC(Nc2nc3c(Br)c(Br)c(Br)c(Br)c3[nH]2)c2ccccc2)CC1	Active
CHEMBL498203	COc1ccc(/C=C2\C(=O)NC(=O)N2Cc2ccccc2)cc1	Inactive
CHEMBL3951026	CN(C)c1ccc(-c2c(-c3cccc(OC(F)(F)F)c3)cc3n2[C@@H](CCN)CNC3=O)cc1	Active
CHEMBL4101554	NC(=O)c1cc(Cl)c2c(Cl)c(C3=CCOCC3)n(C3CCCNC3)c2n1	Inactive
CHEMBL4078347	O=C1NC(=S)S/C1=C\c1csc(-c2cccnc2)n1	Active
CHEMBL4102902	O=C1/C(=C/c2c[nH]c3ncccc23)Oc2c1ccc(O)c2CN1CCNCC1	Active
CHEMBL4446411	C[C@H]1NC(=O)c2cc(-c3cccc4c(=O)n(CC5(O)CC5)c(NC5(C)CC5)nc34)[nH]c21	Active
CHEMBL3971342	Cc1nc2cccc(-c3[nH]c4c(c3Cl)C(=O)NCC4)c2nc1NC(C)(C)C	Active
CHEMBL2147758	O=C1/C(=C/c2c[nH]c3ccccc23)Oc2c1ccc(O)c2CN1CCCCCC1	Inactive
CHEMBL3651957	C[C@@H]1C[C@H](N)C[C@H](c2ccncc2NC(=O)c2ccc(F)c(-c3cc(F)ccc3F)n2)C1	Active
CHEMBL3912741	CC(C)Nc1cncc(-c2c[nH]c3ccc(-c4nnc(N)o4)cc23)n1	Active
CHEMBL3928943	CC(C)(N)[C@H]1CC[C@H](Nc2ccc3ncc(-c4cccc(Cl)c4)n3n2)CC1	Active
CHEMBL4751389	O=C1N=C(NCCc2ccc(O)cc2)S/C1=C\c1ccc(-c2cccc(Cl)c2)o1	Active
CHEMBL3979144	O[C@H]1CC[C@H](Nc2ccc3ncc(-c4cccc(C(F)(F)F)c4)n3n2)CC1	Active
CHEMBL2037200	CN1CCCN(C(=O)c2cccc(-c3ccc(/C=C4/C(=O)Nc5ccc(Cl)cc54)o3)c2)CC1	Active
CHEMBL1915422	CNC(=O)c1cccc2c1nc(Nc1cccc(Cl)c1)c1ccncc12	Active
CHEMBL3691949	COc1cc(F)c(-c2nc(C(=O)Nc3cnccc3[C@@H]3C[C@H](C)[C@H](OCCC#N)[C@H](N)C3)ccc2F)c(F)c1	Active
CHEMBL246458	Cc1ccc(O)c(-c2cc(-c3ccccc3)[nH]c(=O)c2C#N)c1	Inactive
CHEMBL3685750	N[C@H]1CCCN(c2ccncc2Nc2cccc3cnc(-c4ccccc4F)nc23)C1	Active
CHEMBL3936450	CC(C)Oc1cncc(-c2c[nH]c3ccc(-c4noc(N)n4)cc23)n1	Active
CHEMBL3986342	Nc1cccc(Nc2ccc3cccc(-c4cc5c([nH]4)CCNC5=O)c3n2)c1	Active
CHEMBL142246	O=C(O)c1ccc2ccc(/C=C/c3ccc4c(c3)OCO4)nc2c1O	Inactive
CHEMBL3394068	CC(C)Nc1cccc(-c2c[nH]c3ccc(-c4nnc(N)s4)cc23)n1	Inactive
CHEMBL2017342	Fc1ccc(Nc2nc3c(-c4nnc[nH]4)cccc3c3sccc23)c(Cl)c1	Active
CHEMBL3895282	O[C@H]1CC[C@H](Nc2ccc3nnc(-c4cccc(OC(F)(F)F)c4)n3c2)CC1	Inactive
CHEMBL1794051	Oc1c(Br)cc(C=C2c3cc(I)ccc3NC2O)cc1Br	Inactive
CHEMBL1952324	Fc1ccc(-c2nnc3ccc(N4CCOCC4)nn23)cc1	Inactive
CHEMBL2159218	NCCCCNc1nc2c(Br)c(Br)c(Br)c(Br)c2[nH]1	Active
CHEMBL3660071	Nc1cc(Oc2cccc3ccc(-c4nnc5ccccn45)nc23)ccn1	Inactive
CHEMBL1915444	Fc1ccc(Nc2nc3c(-c4nnc[nH]4)cccc3c3cnccc23)c(Cl)c1	Active
CHEMBL2442287	CN(C)CCNc1ccn2ncc(-c3cn[nH]c3)c2n1	Active
CHEMBL3943759	Cc1cncc(-c2cc3c(cn2)cnn3-c2cccc(N3CC[C@H](N)C3)n2)n1	Inactive
CHEMBL3763663	CCN1CCN(c2ccc3nnnc(Nc4cccc(OC(F)(F)F)c4)c3n2)CC1	Inactive
CHEMBL2037135	O=C1Nc2ccccc2/C1=C\c1ccc(-c2cccc(C(=O)NCCN3CCCC3)c2)o1	Active
CHEMBL3939394	Cc1cncc(-c2cc3c(cn2)cnn3-c2cccc(N3CCCNCC3)n2)c1	Inactive
CHEMBL2153266	Nc1nc2c(-c3cnc4ccccc4c3)nccc2[nH]1	Inactive
CHEMBL523586	NC[C@H](Cc1cccc(F)c1)NC(=O)c1cc(Br)c(-c2ccnc3[nH]ccc23)s1	Inactive
CHEMBL3687459	C[C@H]1C[C@@H](c2ccncc2NC(=O)c2ccc(F)c(-c3c(F)cccc3F)n2)C[C@@H](N)[C@H]1n1cncn1	Active
CHEMBL3931386	N[C@H]1CCCN(c2ccncc2Nc2ncc3ccc(-c4ccc(F)cc4F)nn23)C1	Active
CHEMBL1915429	c1cc(-c2nnc[nH]2)c2nc(NC3CCC3)c3ccncc3c2c1	Active
CHEMBL2442302	NCCNc1ccn2ncc(-c3ccc4sccc4c3)c2n1	Active
CHEMBL3691915	C[C@H]1CN(c2ccncc2NC(=O)c2csc(-c3c(F)cccc3F)n2)C[C@@H](N)[C@H]1n1ccnn1	Active
CHEMBL3985673	Nc1nnc(-c2ccc3[nH]cc(-c4cnc(N5CCCC5=O)cn4)c3c2)s1	Inactive
CHEMBL3687528	COCCOc1cc(F)c(-c2nc(C(=O)Nc3cnccc3[C@@H]3C[C@H](C)[C@H](S(C)(=O)=O)[C@H](N)C3)ccc2F)c(F)c1	Active
CHEMBL3966732	C[C@H]1CN(c2ccncc2Nc2ncc3ccc(-c4c(F)cccc4F)nn23)C[C@@H](N)[C@@H]1O	Active
CHEMBL3687479	CO[C@@H]1[C@@H](C)C[C@@H](c2ccncc2NC(=O)c2nc(-c3c(F)cccc3F)sc2N)C[C@H]1N	Active
CHEMBL3911461	C[C@H]1NC(=O)c2cc(-c3cccc4c(=O)n(C5CC5)c(NC5(C)CCC5)nc34)[nH]c21	Active
CHEMBL36640	COc1cc(/C=C/c2ccc3ccc(C(=O)O)c(O)c3n2)cc(O)c1O	Inactive
CHEMBL4129352	CN(C)CCNc1cncc(-c2ccc3[nH]cc(-c4ccc(OC(F)(F)F)cc4)c3c2)n1	Active
CHEMBL4521827	CN1CCOc2c1cnn1c(-c3ccc4ccnc(NC5CCCCC5)c4c3)nnc21	Active
CHEMBL2442310	c1cncc(CNc2ccn3ncc(-c4ccc5ccccc5c4)c3n2)c1	Active
CHEMBL3909217	CCn1c(NC(C)(C)C)nc2c(-c3cc4c([nH]3)[C@@H](C)NC4=O)cccc2c1=O	Active
CHEMBL3691982	COC(=O)N[C@H]1[C@@H](C)CN(c2ccncc2NC(=O)c2ccc(F)c(-c3c(F)cc(C4(F)CCOCC4)cc3F)n2)C[C@H]1N	Active
CHEMBL2017352	COc1ccc(Nc2nc3c(-c4nnc[nH]4)cccc3c3sccc23)cc1	Active
CHEMBL3952159	O=C1NCC(CCO)n2c1cc(-c1cccc(OC(F)(F)F)c1)c2-c1ccc(CO)cc1	Active
CHEMBL3932201	CC(C)Nc1nnc(-c2ccc3[nH]cc(-c4cncc(C5CC5)n4)c3c2)o1	Active
CHEMBL3936246	O=C1NCCc2[nH]c(-c3cccc4cnc(Nc5ccccc5)nc34)cc21	Active
CHEMBL4469896	CSc1ncc(-c2cc(-c3ccc4c(c3)OCO4)[nH]c(=N)c2C#N)n1Cc1ccccc1	Inactive
CHEMBL4786077	CN(C)S(=O)(=O)Nc1cccc(-c2nc(/C=C3\SC(NCC(C)(C)CO)=NC3=O)cs2)c1	Active
CHEMBL3651908	Cc1ccc(F)c(-c2cccc(C(=O)Nc3cnccc3[C@H]3C[C@@H](N)CC(C)(C)C3)n2)c1F	Active
CHEMBL3687452	C[C@H]1C[C@@H](c2ccncc2NC(=O)c2ccc(F)c(-c3c(F)cccc3F)n2)C[C@@H](N)C12OCCO2	Active
CHEMBL3939130	CC(C)Nc1cncc(-c2c[nH]c3ccc(-c4nsc(N)n4)cc23)n1	Active
CHEMBL1179821	CN1C(=O)/C(=C/c2ccc3c(c2)OCO3)N=C1NCCN	Inactive
CHEMBL3948403	CNc1nnc(-c2ccc3[nH]cc(-c4cccc(N)c4)c3c2)s1	Inactive
CHEMBL1952117	FCCN1CCC(CNc2ccc3nnn(-c4cccc(OC(F)(F)F)c4)c3n2)CC1	Inactive
CHEMBL3941443	N[C@H]1CCCN(c2ncncc2Nc2ncc3ccc(-c4c(F)cccc4F)nn23)C1	Active
CHEMBL3687486	CO[C@@H]1[C@@H](N)C[C@@H](c2ccncc2NC(=O)c2ccc(F)c(-c3c(F)cccc3F)n2)C[C@H]1C	Inactive
CHEMBL3689340	CNCCCN(Cc1ccccc1)c1nc2c(Br)c(Br)c(Br)c(Br)c2[nH]1	Active
CHEMBL3687432	COCCS(=O)(=O)[C@H]1[C@@H](C)C[C@@H](c2ccncc2NC(=O)c2ccc(F)c(-c3c(F)cccc3F)n2)C[C@H]1N	Active
CHEMBL3393717	Oc1ccc(-c2ccc3[nH]nc(-c4cncc(O[C@H]5CNCCC56CC6)n4)c3c2)c(F)c1	Active
CHEMBL3941897	CC(C)Nc1nc(-c2ccc3[nH]cc(-c4cncc(OC(C)C)n4)c3c2)no1	Active
CHEMBL3966144	Fc1cccnc1-c1ccc2cnc(Nc3cnccc3N3CCCCC3)n2n1	Active
CHEMBL3924622	CC(=O)Nc1cccc(CNc2nnc(-c3ccc4[nH]cc(-c5ccccc5F)c4c3)s2)c1	Inactive
CHEMBL3684931	Brc1c(Br)c(Br)c2[nH]c(N3CCCC3)nc2c1Br	Active
CHEMBL2036116	N#CCCCCn1c2ccccc2c2ccc3c(C=O)c[nH]c3c21	Active
CHEMBL1909654	c1ncc(-c2ccc3[nH]cc(-c4ccc(N5CCNCC5)cc4)c3c2)cn1	Inactive
CHEMBL3922211	O=C1NCCc2[nH]c(-c3cccc4cnc(Oc5ccccc5)nc34)cc21	Active
CHEMBL4074201	CCc1ccc2c(/C=C3\Oc4c(ccc(OC)c4CN4CCNCC4)C3=O)c[nH]c2n1	Active
CHEMBL3651938	C[C@@H]1C[C@H](N)C[C@H](c2ccncc2NC(=O)c2nc(-c3c(F)cc(O)cc3F)ccc2F)C1	Active
CHEMBL4128205	CN(C)CCNc1cncc(-c2ccc3[nH]cc(-c4cccc(F)c4F)c3c2)n1	Active
CHEMBL3926007	Cc1cncc(-c2cc3c(cn2)cnn3-c2cccc(C3CNCCC3(F)F)n2)n1	Inactive
CHEMBL3651996	Nc1ccc(-c2c(F)cccc2F)nc1C(=O)Nc1cnccc1[C@@H]1CC[C@H](O)[C@H](N)C1	Active
CHEMBL4790647	CN(C)CCNC1=NC(=O)/C(=C/c2csc(-c3ccc(OC(F)(F)F)cc3)n2)S1	Active
CHEMBL3687537	CC(C)NC(=O)c1ccc(F)c(-c2ccc(N)c(C(=O)Nc3cnccc3[C@@H]3C[C@H](C)[C@H](OCCS(C)(=O)=O)[C@H](N)C3)n2)c1	Active
CHEMBL3691971	C=C(C)c1cn([C@H]2[C@@H](C)C[C@@H](c3ccncc3NC(=O)c3ccc(F)c(-c4c(F)cccc4F)n3)C[C@H]2N)nn1	Active
CHEMBL397641	Nc1n[nH]c2nc(-c3cc(Br)ccc3O)cc(-c3ccccc3)c12	Inactive
CHEMBL3910979	Cc1nc2cccc(-c3cc4c([nH]3)CCNC4=O)c2nc1N[C@@H]1CC[C@@H]1N	Active
CHEMBL2442295	c1ccc2cc(-c3cnn4ccc(N5CCNCC5)nc34)ccc2c1	Active
CHEMBL3393711	Fc1ccncc1-c1ccc2[nH]nc(-c3cncc(O[C@H]4CNCCC45CC5)n3)c2c1	Active
CHEMBL3764839	CC(C)N1CCN(c2ccc3nnnc(Nc4cccc(OC(F)(F)F)c4)c3n2)CC1	Inactive
CHEMBL2030394	O=c1[nH]c([C@H]2CCCN2)nc2c1oc1ccc(Br)cc12	Inactive
CHEMBL3684942	Brc1c(Br)c(Br)c2[nH]c(N3C=NC4CCCCC43)nc2c1Br	Active
CHEMBL4563802	CN1CC(C#Cc2c(Cl)c3c(Cl)cc(C(N)=O)nc3n2[C@H]2CCCNC2)CC1=O	Active
CHEMBL3687433	CC(=O)N[C@H]1[C@@H](C)CN(c2ccncc2NC(=O)c2ccc(F)c(-c3c(F)cccc3F)n2)C[C@H]1N	Active
CHEMBL3980052	NCCC1CNC(=O)c2cc(-c3cccc(Cl)c3)c(-c3ccccc3)n21	Active
CHEMBL3985111	Cc1cc(-c2cc3c(cn2)cnn3-c2cccc(N3CCCNCC3)n2)sn1	Inactive
CHEMBL3891362	Cc1nc2ccc(F)c(-c3cc(C(N)=O)c(C)[nH]3)c2nc1NC1(C)CC1	Active
CHEMBL3684961	Brc1c(Br)c(Br)c2[nH]c(NCC3CCNCC3)nc2c1Br	Active
CHEMBL2035636	CN1C[C@@H]2CC[C@H]1CN2Cc1nc2c(oc3ccc(Br)cc32)c(=O)[nH]1	Active
CHEMBL1910893	Oc1ccc(-c2ccc3c(-c4ccc(N5CCNCC5)cc4)n[nH]c3n2)cc1	Active
CHEMBL3934276	Cc1nc2cccc(-c3cc4c([nH]3)CCN/C4=N/O)c2nc1NC(C)(C)C	Active
CHEMBL3898611	N[C@H]1CN(c2ccncc2Nc2ncc3ccc(-c4c(F)cccc4F)nn23)CC[C@@H]1F	Active
CHEMBL246663	COc1ccc(-c2cc(C(F)(F)F)c(C#N)c(=O)[nH]2)cc1Br	Inactive
CHEMBL1915650	CNC(=O)c1cccc2c1nc(Nc1ccccc1F)c1ccncc12	Active
CHEMBL3651914	CCc1ccc(F)c(-c2cccc(C(=O)Nc3cnccc3[C@@H]3CC[C@H](O)[C@H](N)C3)n2)c1F	Active
CHEMBL3974046	Cc1nc2ccc(F)c(-c3cc4c([nH]3)C3(CC3)NC4=O)c2nc1NC(C)C	Active
CHEMBL3950251	N[C@H]1CN(c2ccncc2Nc2ncc3ccc(-c4c(F)cccc4F)nn23)C[C@@H](N)[C@@H]1O	Active
CHEMBL3691979	C[C@H]1C[C@@H](c2ccncc2NC(=O)c2ccc(F)c(-c3c(F)cc(C4(F)CCOCC4)cc3F)n2)C[C@@H](N)[C@H]1n1ccnn1	Active
CHEMBL3691945	Cc1cc(F)c(-c2nc(C(=O)Nc3cnccc3N3C[C@H](C)[C@H](n4ccnn4)[C@H](N)C3)ccc2F)c(F)c1	Active
CHEMBL3922101	Nc1cc(-c2ccncc2Nc2ncc3ccc(-c4c(F)cccc4F)nn23)ccn1	Active
CHEMBL3691978	C[C@H]1CN(c2ccncc2NC(=O)c2nc(-c3c(F)cccc3F)c(F)cc2N)C[C@@H](N)[C@H]1n1ccnn1	Active
CHEMBL4463624	CN1CCOc2c1cnn1c(C(=O)Nc3ccccc3OCC3CCNCC3)nnc21	Inactive
CHEMBL2442288	NCCNc1ccn2ncc(-c3ccc(-c4ccccc4)s3)c2n1	Inactive
CHEMBL3808669	Cc1nc2cccc3c2nc1NCCCC[C@H]1CNC(=O)c2cc-3[nH]c21	Active
CHEMBL3684941	Brc1c(Br)c(Br)c2[nH]c(N3CCN4CCC3CC4)nc2c1Br	Active
CHEMBL3915285	O=c1[nH]ccc2[nH]c(-c3cccc4ccc(Nc5ccccc5Cl)nc34)cc12	Active
CHEMBL3809985	O=Cc1cc(O)c2c(c1O)C(=O)C=CC2=O	Inactive
CHEMBL59548	O=C(O)c1cc(/C=C/c2ccc3ccc(C(=O)O)c(O)c3n2)ccc1O	Inactive
CHEMBL3973604	CC[C@H]1CNC(=O)c2cc(-c3cccc4ccc(Nc5ccccc5)nc34)[nH]c21	Active
CHEMBL3691958	COC(=O)N[C@H]1[C@@H](C)CN(c2ccncc2NC(=O)c2nc(-c3c(F)cccc3F)c(F)cc2N)C[C@H]1N	Active
CHEMBL3676310	C[C@@H]1C[C@H](N)C[C@H](c2ccncc2NC(=O)c2csc(-c3c(F)cc(O)cc3F)n2)C1	Active
CHEMBL3913500	Cc1nc2cccc(-c3cc4n(c3)CCNC4=O)c2nc1NC(C)(C)C	Active
CHEMBL3684934	CN1CCN(c2nc3c(Br)c(Br)c(Br)c(Br)c3[nH]2)CC1	Active
CHEMBL449471	COCCCNc1cncc(-c2cccc(/C=C/C(=O)O)c2)n1	Inactive
CHEMBL3687476	C[C@H]1CN(c2ccncc2NC(=O)c2ccc(F)c(-c3c(F)cccc3F)n2)C[C@@H](N)[C@H]1n1cc(CO)nn1	Active
CHEMBL2048866	N[C@@H]1CCCN(c2c(Cl)cccc2/C=C2\SC(=O)NC2=O)C1	Active
CHEMBL3676262	N[C@@H]1CN(c2ccncc2NC(=O)c2csc(-c3c(F)cccc3F)n2)CC[C@@H]1O	Active
CHEMBL3689326	Brc1c(Br)c(Br)c2[nH]c(Nc3ccccn3)nc2c1Br	Active
CHEMBL3937096	Cc1cncc(-c2cc3c(cn2)cnn3-c2cccc(N3CCNC(C)C3)n2)n1	Inactive
CHEMBL3900171	C[C@H]1CCCCN1c1cccc(-c2c[nH]c3ccc(-c4nnc(N)s4)cc23)n1	Active
CHEMBL3890318	FC(F)(F)c1cccc(-c2nnc3ccc(NC4CCOCC4)cn23)c1	Inactive
CHEMBL3977800	CC1(C)CNCCN1c1cnc2cccc(-c3cc4c([nH]3)CCNC4=O)c2n1	Active
CHEMBL3355554	FC(F)(F)c1cccc(-c2cnn3ccc(NCC4CCOCC4)nc23)c1	Inactive
CHEMBL4174068	Nc1cccc(Nc2nc3ccccc3nc2C(=O)[O-])c1.[K+]	Inactive
CHEMBL4445845	C[C@H]1NC(=O)c2cc(-c3cccc4c(=O)n(CC(C)(C)N)c(NC(C)(C)C)nc34)[nH]c21	Active
CHEMBL83746	COc1cc(NC(=O)c2ccc3ccc(C(=O)O)c(O)c3n2)cc(O)c1O	Inactive
CHEMBL3951241	NC1CCCN(c2ccc3ncc(-c4cccc(Cl)c4)n3n2)C1	Active
CHEMBL3651968	C[C@@H]1C[C@H](c2ccncc2NC(=O)c2ccc(F)c(-c3c(F)cccc3F)n2)C[C@H](N)C1	Active
CHEMBL4128705	CN(C)CCCNc1cncc(-c2ccc3[nH]cc(-c4ccc(C(F)(F)F)cc4)c3c2)n1	Inactive
CHEMBL3956063	CCC1CNC(=O)c2cc(-c3cccc4ccc(Cl)nc34)[nH]c21	Active
CHEMBL1952113	FC(F)(F)Oc1cccc(-n2nnc3ccc(NCC4CCNCC4)nc32)c1	Active
CHEMBL3651950	C[C@@H]1C[C@H](N)C[C@H](c2ccncc2NC(=O)c2ccc(F)c([C@H]3CC[C@@H](O)CC3)n2)C1	Active
CHEMBL2017326	Clc1ccccc1Nc1nc2c(-c3nnc[nH]3)cccc2c2cscc12	Active
CHEMBL3896195	Cc1nc2ccc(F)c(-c3cc4c(=O)[nH]ccc4[nH]3)c2nc1NC(C)(C)C	Active
CHEMBL3930502	Nc1nnc(-c2ccc3[nH]cc(-c4cnc(N5CCCC5)cn4)c3c2)s1	Inactive
CHEMBL3972198	C[C@]1(O)CC[C@H](Nc2ccc3nnc(-c4cccc(OC(F)(F)F)c4)n3c2)CC1	Inactive
CHEMBL3941886	COc1cncc(-c2c[nH]c3ccc(-c4nnc(N)s4)cc23)c1	Inactive
CHEMBL3691974	C[C@H]1C[C@@H](c2ccncc2NC(=O)c2ccc(F)c(-c3c(F)cccc3F)n2)C[C@@H](N)[C@H]1OCC(=O)O	Active
CHEMBL3926451	CC(C)(C)Nc1nc2c(-c3cc4c([nH]3)CCNC4=O)cccc2nc1C#N	Active
CHEMBL3913376	Cn1c(Nc2ccccc2)nc2c(-c3cc4c([nH]3)CCNC4=O)cccc2c1=O	Active
CHEMBL1782508	Cn1cc(-c2ccc3oc(C(=O)O)cc3c2)cn1	Inactive
CHEMBL4747376	O=C1N=C(NCc2ccc(O)cc2)S/C1=C\c1ccc(-c2cccc(Cl)c2)o1	Active
CHEMBL3902228	C[C@H]1CCN(c2ccncc2Nc2ncc3ccc(-c4c(F)cccc4F)nn23)C[C@H]1N	Active
CHEMBL2017344	Fc1cc(F)cc(Nc2nc3c(-c4nnc[nH]4)cccc3c3sccc23)c1	Active
CHEMBL476454	CN1C2C=C(N(CCc3c[nH]c4ccccc34)C(=O)c3ccc(Cl)cc3)CCC1CC2	Inactive
CHEMBL3985665	c1ccc(-n2ncc3cnc(-c4cncc(NC5CNC5)n4)cc32)nc1	Inactive
CHEMBL1915435	COc1ccccc1Nc1nc2c(-c3nnc[nH]3)cccc2c2cnccc12	Active
CHEMBL3914356	CN(C)C(=O)c1ccc(-c2c(-c3cccc(OC(F)(F)F)c3)cc3n2C(CCO)CNC3=O)cc1	Active
CHEMBL3973409	Cc1nc2cccc(-c3cc4c(=O)[nH]cnc4[nH]3)c2nc1F	Inactive
CHEMBL4561045	CN1CCOc2c1cnn1c(-c3ccc4cccc(N5CCNCC5)c4n3)nnc21	Inactive
CHEMBL4111637	CCc1cncc(-c2cc3c(cn2)cnn3-c2cccc(N3CCNC[C@@H](O)C3)n2)c1	Active
CHEMBL3651940	Cc1ccc(F)c(-c2nc(C(=O)Nc3cnccc3[C@@H]3C[C@H](C)[C@@H](O)[C@H](N)C3)ccc2F)c1F	Active
CHEMBL3897323	C[C@H]1C[C@H](N)CN(c2ccncc2Nc2ncc3ccc(-c4c(F)cccc4F)nn23)C1	Active
CHEMBL3639863	CO[C@@H]1[C@@H](C)C[C@@H](c2ccncc2NC(=O)c2ccc(F)c(-c3c(F)cc(C4(O)CCOCC4)cc3F)n2)C[C@H]1N	Active
CHEMBL260163	O=C(Nc1n[nH]c2cc(-c3ccc(O)cc3)ccc12)C1CC1	Inactive
CHEMBL4521605	CN1CCOc2c1cnn1c(-c3ccc4cccc(N5CCC(N)CC5)c4n3)nnc21	Active
CHEMBL4590812	CN1CCOc2c1cnn1c(-c3cccc(C(=O)NCC4CCNCC4)n3)nnc21	Inactive
CHEMBL1952332	CC(C)N1CCC(CNc2ccc3ncc(-c4cccc(OC(F)(F)F)c4)n3n2)CC1	Active
CHEMBL3652021	C[C@H]1C[C@@H](c2ccncc2NC(=O)c2ccc(F)c(-c3cccc(C(F)(F)F)c3F)n2)C[C@@H](N)[C@@H]1O	Active
CHEMBL3651926	Cc1ccc(F)c(-c2cccc(C(=O)Nc3cnccc3[C@@H]3C[C@H](C)[C@@H](O)[C@H](N)C3)n2)c1F	Active
CHEMBL3936992	C[C@H]1CN(c2ccncc2Nc2ncc3ccc(-c4nccs4)nn23)C[C@@H](N)[C@@H]1O	Active
CHEMBL3981095	c1ccc(-c2nnc(-c3ccc4[nH]cc(-c5cncc(C6CC6)n5)c4c3)o2)cc1	Inactive
CHEMBL3687530	C[C@H]1C[C@@H](c2ccncc2NC(=O)c2ccc(F)c(-c3c(F)cc(C4(O)CCOCC4)cc3F)n2)C[C@@H](N)[C@H]1S(C)(=O)=O	Active
CHEMBL3355545	C[C@]1(O)CC[C@H](Nc2ccn3ncc(-c4cccc(OC(F)(F)F)c4)c3n2)CC1	Inactive
CHEMBL98350	O=c1cc(N2CCOCC2)oc2c(-c3ccccc3)cccc12	Inactive
CHEMBL3952167	CC(Nc1nnc(-c2ccc3[nH]cc(-c4ncccn4)c3c2)o1)c1ccccc1	Active
CHEMBL3902131	CO[C@H]1CC[C@H](Nc2ccc3nnc(-c4cccc(C(F)(F)F)c4)n3c2)CC1	Inactive
CHEMBL3394069	Nc1nnc(-c2ccc3[nH]cc(-c4cccc(NC5CCCC5)n4)c3c2)s1	Inactive
CHEMBL3660049	FC1CNCCCC1Oc1cccc2ccc(-c3nnc4ccccn34)nc12	Active
CHEMBL3651963	CCCOc1ccc(F)c(-c2nc(C(=O)Nc3cnccc3[C@@H]3CC[C@H](O)[C@H](N)C3)c(N)cc2F)c1	Active
CHEMBL3780632	c1ccc(-c2cnc3cncc(Nc4ccc(N5CCOCC5)cc4)c3n2)cc1	Inactive
CHEMBL3685745	N[C@H]1C[C@@H](CF)CN(c2ccncc2Nc2cccc3cnc(-c4c(F)cccc4F)nc23)C1	Active
CHEMBL497606	O=C1S/C(=C\c2cccc(C(F)(F)F)c2)C(=O)N1Cc1ccc(OC(F)(F)F)cc1	Inactive
CHEMBL496972	CN(C)c1ccc(/C=C2\C(=O)NC(=O)N2Cc2ccccc2)cc1	Inactive
CHEMBL3928978	O=C(Nc1ccccc1)c1ccc2cccc(-c3cc4c([nH]3)CCNC4=O)c2n1	Inactive
CHEMBL3978285	CC(C)(C)Nc1nnc(-c2ccc3[nH]cc(-c4ncc(F)c(C5CC5)n4)c3c2)o1	Active
CHEMBL3984232	Cc1cncc(-c2cc3c(cn2)cnn3-c2cccc(N(C)C)n2)n1	Inactive
CHEMBL84558	CCCOc1ccc(/C=C2\SC(=O)NC2=O)cc1	Inactive
CHEMBL3894085	CC(C)O[C@H]1CC[C@H](Nc2ccc3ncc(-c4cccc(OC(F)(F)F)c4)n3n2)CC1	Inactive
CHEMBL3660017	c1cc(O[C@H]2CCNC2)c2nc(-c3nnc4ccccn34)ccc2c1	Active
CHEMBL3901582	Cc1cn(-c2cccc(-c3c[nH]c4ccc(-c5nnc(N)s5)cc34)n2)cn1	Active
CHEMBL3651990	C[C@@H]1C[C@H](c2ccncc2NC(=O)c2nc(-c3c(F)cccc3F)ccc2N)C[C@H](N)[C@H]1O	Active
CHEMBL3946970	CCc1cncc(-c2cc3c(cn2)cnn3-c2cccc(N3CCNCC3)n2)n1	Inactive
CHEMBL3897123	CC(C)Oc1cccc(-c2c[nH]c3ccc(-c4noc(N)n4)cc23)n1	Inactive
CHEMBL3973012	NCC[C@H]1CNC(=O)c2cc(-c3cccc(OC(F)(F)F)c3)c(-c3ccc(S(N)(=O)=O)cc3)n21	Active
CHEMBL3809940	C/C1=C/C[C@H]2CNC(=O)c3cc([nH]c32)-c2cccc3nc(C)c(nc23)NC1	Active
CHEMBL447567	O=C1NC(=O)/C(=C/c2ccc(C(F)(F)F)cc2)S1	Inactive
CHEMBL3660078	FC1CNCCC1Oc1cccc2ccc(-c3nnc4ccc(-c5ccccc5)cn34)nc12	Active
CHEMBL3926513	Cc1ccccc1-c1nc2c(-c3cc4c([nH]3)CCNC4=O)cccc2nc1C	Active
CHEMBL3965483	O[C@H]1CC[C@H](Nc2ccc3nnc(-c4cccc(C(F)(F)F)c4)n3c2)CC1	Inactive
CHEMBL3689338	Brc1c(Br)c(Br)c2[nH]c(NC3CCCNCC3)nc2c1Br	Active
CHEMBL3687494	Cc1cc(F)c(-c2nc(C(=O)Nc3cnccc3[C@@H]3C[C@H](N)[C@H](OCCC#N)[C@H](C)C3)ccc2F)c(F)c1	Active
CHEMBL3963838	Cc1nc2cccc(-c3cc4c([nH]3)CCNC4=O)c2nc1NC(C)(C)CO	Active
CHEMBL4789588	O=C1N=C(NCC2(CO)CC2)S/C1=C\c1csc(-c2ccc(OC(F)(F)F)cc2)n1	Inactive
CHEMBL4127644	CN(C)CCNc1cncc(-c2ccc3[nH]cc(-c4ccc(S(N)(=O)=O)cc4)c3c2)n1	Active
CHEMBL3685735	N[C@@H]1CN(c2ccncc2Nc2cccc3cnc(-c4c(F)cccc4F)nc23)CC[C@@H]1O	Active
CHEMBL476452	O=C1CC(N2CCOCC2)Oc2c1cccc2-c1ccccc1	Inactive
CHEMBL3902417	c1cc(N2CCNCC2)nc(-n2ncc3cnc(-c4cnccn4)cc32)c1	Inactive
CHEMBL1910895	c1ccc(-c2ccc3c(-c4ccc(N5CCNCC5)cc4)n[nH]c3n2)cc1	Inactive
CHEMBL3297761	CN1CCN(C[C@@H](NC(=O)C[C@H]2CNC(=O)c3cc(-c4cccc(F)c4)cn32)C2CCCCC2)CC1	Active
CHEMBL3652002	Cc1ccc(F)c(-c2cccc(C(=O)Nc3cnccc3[C@@H]3C[C@H](C(F)(F)F)C[C@H](N)C3)n2)c1	Active
CHEMBL1915645	CNC(=O)c1cccc2c1nc(Nc1cccc(OC)c1Cl)c1ccncc12	Active
CHEMBL3953807	Cc1nc2cccc(-c3cc4c(=O)[nH]ncc4[nH]3)c2nc1NC(C)(C)C	Active
CHEMBL3924352	N[C@H]1CCCN(c2ccncc2Nc2ncc3ccc(-c4ccccc4Cl)nn23)C1	Active
CHEMBL4077170	O=C1NC(=O)/C(=C/c2csc(-c3ccc(C(F)(F)F)cc3)n2)S1	Inactive
CHEMBL4564586	NC(=O)c1cc(Cl)c2c(Cl)c(C#CC3CC3)n([C@H]3CCCNC3)c2n1	Active
CHEMBL2035612	CNc1ccc2oc3c(=O)[nH]c(-c4ccccc4Cl)nc3c2c1	Inactive
CHEMBL3394168	Nc1nnc(-c2ccc3[nH]cc(-c4cccc(OC5CCCC5)n4)c3c2)s1	Active
CHEMBL3910145	Cc1nc2cccc(-c3cc4c([nH]3)CCNC4=O)c2nc1N[C@H]1CCNC1	Active
CHEMBL3948078	CC(=O)N1CCC(Nc2nc3c(-c4cc5c([nH]4)CCNC5=O)cccc3nc2C)CC1	Active
CHEMBL3910677	CN1CCN(c2cccc(-c3c[nH]c4ccc(-c5nnc(N)s5)cc34)n2)CC1=O	Active
CHEMBL3651933	C[C@@H]1C[C@H](N)C[C@H](c2ccncc2NC(=O)c2cccc(-c3ccc(O)cc3F)n2)C1	Active
CHEMBL3660086	Cc1ccn2c(-c3ccc4cccc(OC5CCNCCC5F)c4n3)nnc2c1	Active
CHEMBL3355559	O[C@H]1CC[C@H](Nc2ccn3ncc(-c4cccc(Cl)c4)c3n2)CC1	Inactive
CHEMBL3676292	C[C@H]1CN(c2ccncc2NC(=O)c2csc(-c3c(F)cccc3F)n2)C[C@@H](N)[C@@H]1O	Active
CHEMBL2035637	CN1CCCC(Cc2nc3c(oc4ccc(Br)cc43)c(=O)[nH]2)C1	Active
CHEMBL1910900	NS(=O)(=O)c1ccc(-c2ccc3c(-c4ccc(N5CCNCC5)cc4)n[nH]c3n2)cc1	Inactive
CHEMBL3660041	CC(C)(CN)COc1cc(F)cc2ccc(-c3nnc4ccccn34)nc12	Active
CHEMBL3764981	CN1CCC(CNc2ccc3nnnc(Nc4cccc(OC(F)(F)F)c4)c3n2)CC1	Inactive
CHEMBL3691976	COc1cc(F)c(-c2nc(C(=O)Nc3cnccc3[C@@H]3C[C@H](C)[C@H](n4ccnn4)[C@H](N)C3)ccc2F)c(F)c1	Active
CHEMBL3968103	O=c1[nH]cnc2[nH]c(-c3cccc4ccc(Oc5ccccc5)nc34)cc12	Active
CHEMBL3896150	CS(=O)(=O)NCC[C@H]1CNC(=O)c2cc(-c3cccc(OC(F)(F)F)c3)c(-c3ccccc3)n21	Active
CHEMBL3973448	O=c1[nH]cnc2[nH]c(-c3cccc4ccc(Cl)nc34)cc12	Inactive
CHEMBL301226	COc1ccc(-c2c3c4cc(OC)c(O)cc4oc(=O)c3n3ccc4cc(O)c(OC)cc4c23)cc1O	Active
CHEMBL3921910	NCCC1CNC(=O)c2cc(-c3cccc(OC(F)(F)F)c3)c(-c3ccccc3)n21	Active
CHEMBL246657	N#Cc1c(-c2ccccc2Cl)c2c([nH]c1=O)-c1ccccc1OC2	Inactive
CHEMBL3687489	CO[C@H]1[C@@H](C)C[C@@H](c2ccncc2NC(=O)c2nc(-c3c(F)cccc3F)ncc2N)C[C@H]1N	Active
CHEMBL3664629	CC(C)(CCN)COc1cccc2ccc(-c3nnc4ccccn34)nc12	Active
CHEMBL3933369	CC1CNC(=O)c2cc(-c3cccc4ccc(Nc5ccccc5)nc34)[nH]c21	Active
CHEMBL3660088	FC1CNCCC1Oc1cccc2ccc(-c3nnc4ccccn34)nc12	Active
CHEMBL4860369	COc1ncc2cc1NS(=O)(=O)c1cccc(c1)C(=O)NCc1ccc(s1)-c1ncnc3c(C)c-2sc13	Active
CHEMBL3986124	Nc1nnc(-c2ccc3[nH]cc(-c4cncc(NC5CC5)n4)c3c2)s1	Active
CHEMBL3939819	Cc1nc2cccc(-c3cc4c([nH]3)[C@@H](C)NC4=O)c2nc1NC(C)(C)CO	Active
CHEMBL3976162	Cc1nc2cccc(-c3cc4c([nH]3)CCNC4=O)c2nc1NC1CC1	Active
CHEMBL86771	Nc1ccc(N)c2c1C(=O)c1ccccc1C2=O	Inactive
CHEMBL3651943	COc1ccc(F)c(-c2nc(C(=O)Nc3cnccc3[C@@H]3C[C@H](C)[C@@H](O)[C@H](N)C3)ccc2F)c1F	Active
CHEMBL3660083	COC(=O)[C@@H]1C[C@H](Oc2cccc3ccc(-c4nnc5ccccn45)nc23)CN1	Inactive
CHEMBL3354516	O=C(Nc1cnccc1OCC1CCOCC1)c1csc(-c2c(F)cccc2F)n1	Active
CHEMBL3905194	C[C@@H]1[C@@H](N)CCCN1c1ccncc1Nc1ncc2ccc(-c3c(F)cccc3F)nn12	Active
CHEMBL1952326	FC(F)(F)Oc1cccc(-c2cnc3ccc(NCCc4cccnc4)nn23)c1	Active
CHEMBL3918647	COCCOCCn1c(NC(C)(C)C)nc2c(-c3cc4c([nH]3)[C@@H](C)NC4=O)cccc2c1=O	Active
CHEMBL3924143	Cc1nc2cccc(-c3cc4c([nH]3)C3(CC3)NC4=O)c2nc1NC1CC1	Active
CHEMBL3980483	Cc1nc2cccc(-c3cc4c([nH]3)CCNC4=O)c2nc1N[C@@H](C)C1CC1	Active
CHEMBL3963283	C[C@@H]1CC[C@H](N)CN1c1ccncc1Nc1ncc2ccc(-c3ncccc3F)nn12	Active
CHEMBL2062727	O=C1NC(=S)S/C1=C\c1cnc2ccccc2n1	Inactive
CHEMBL3687520	C[C@H]1C[C@@H](c2ccncc2NC(=O)c2ccc(F)c(-c3c(F)cc(C4(F)CCOCC4)cc3F)n2)C[C@@H](N)[C@H]1S(C)(=O)=O	Active
CHEMBL2089000	COC(=O)c1cc2c3ccccc3[nH]c2c2[nH]ccc12	Inactive
CHEMBL3942435	Nc1nnc(-c2ccc3[nH]cc(-c4cncc(N5CCC(F)(F)C5)n4)c3c2)o1	Active
CHEMBL4092706	NC(=O)c1cc(Cl)c2c(Cl)c(-c3ccccc3)n(C3CCCNC3)c2n1	Active
CHEMBL3973354	COC(=O)[C@H](C)Nc1nc2c(-c3cc4c([nH]3)CCNC4=O)cccc2nc1C	Active
CHEMBL3393702	Fc1cccc(F)c1-c1ccc2[nH]nc(-c3cncc(OC4CCCNC4)n3)c2c1	Active
CHEMBL3892732	c1cc2[nH]cc(-c3cncc(C4CC4)n3)c2cc1-c1nnc(NC2CC2)o1	Active
CHEMBL1802842	CCNC1=N/C(=C\c2ccc3c(c2)OCO3)C(=O)N1C	Inactive
CHEMBL3922469	N[C@H]1CCCN(c2ccncc2Nc2ncc3ccc(-c4ccccc4F)nn23)C1	Active
CHEMBL3924828	C[C@H]1NC(=O)c2cc(-c3cccc4c(=O)n(CC(F)(F)F)c(NC(C)(C)C)nc34)[nH]c21	Active
CHEMBL3942200	Cc1cccc(C)c1Nc1ccc2cccc(-c3cc4c([nH]3)CCNC4=O)c2n1	Active
CHEMBL3943059	Cc1nc2cccc(-c3cc4c([nH]3)CCNC4=O)c2nc1-c1ccoc1	Active
CHEMBL3959910	COc1nccc(-c2c[nH]c3ccc(-c4nnc(NC(C)C)o4)cc23)n1	Active
CHEMBL3652000	Nc1ccc(C2CCCCC2)nc1C(=O)Nc1cnccc1[C@@H]1CCC[C@H](N)C1	Active
CHEMBL3962427	Cc1nc2cccc(-c3cc4c(=O)[nH]cnc4[nH]3)c2nc1N	Active
CHEMBL496971	CCOc1ccc(/C=C2\C(=O)NC(=O)N2Cc2ccccc2)cc1	Inactive
CHEMBL3808445	Cc1nc2cccc3c2nc1NC/C=C\C[C@@H]1CNC(=O)c2cc-3[nH]c21	Active
CHEMBL3957997	FC(F)c1cncc(-c2cc3c(cn2)cnn3-c2cccc(N3CCNCC3)n2)n1	Inactive
CHEMBL3651903	N[C@H]1CCC[C@@H](c2ccncc2NC(=O)c2cccc(-c3cc(O)ccc3F)n2)C1	Active
CHEMBL3691983	COC(=O)N[C@H]1[C@@H](C)C[C@@H](c2ccncc2NC(=O)c2nc(-c3cc(C(=O)NC(C)C)ccc3F)ccc2N)C[C@H]1N	Active
CHEMBL3651978	N[C@H]1CCC[C@@H](c2ccncc2NC(=O)c2ccc(F)c(-c3ccc(F)cc3F)n2)C1	Active
CHEMBL1915644	CNC(=O)c1cccc2c1nc(Nc1ccccc1Cl)c1ccncc12	Active
CHEMBL3922440	COC[C@@H]1NC(=O)c2cc(-c3cccc4c(=O)n(C)c(NC(C)(C)C)nc34)[nH]c21	Active
CHEMBL3918771	Cc1nc2ccc(F)c(-c3cc4c([nH]3)[C@H]([C@@H](C)O)NC4=O)c2nc1NC1CC1	Active
CHEMBL3676290	N[C@H]1CCC[C@@H](c2ccncc2NC(=O)c2csc(-c3c(F)cccc3F)n2)C1	Active
CHEMBL3651997	C[C@@H]1CN(c2ccncc2NC(=O)c2nc(-c3c(F)cccc3F)ccc2N)C[C@@H](N)[C@H]1O	Active
CHEMBL3920246	O=C1NCCc2[nH]c(-c3cccc4ccc(N[C@H]5CCCNC5)nc34)cc21	Active
CHEMBL3691928	COc1cc(F)c(-c2nc(C(=O)Nc3cnccc3[C@@H]3C[C@H](C)[C@H](OCCS(C)(=O)=O)[C@H](N)C3)ccc2F)c(F)c1	Active
CHEMBL2035620	O=c1[nH]c(-c2ccc(F)cc2Cl)nc2c1oc1ccc(Br)cc12	Active
CHEMBL3933668	Cc1nc2cccc(-c3cc4c([nH]3)CCNC4=O)c2nc1NC1CNC1	Active
CHEMBL4781049	CN1CCC(CNC2=NC(=O)/C(=C/c3ccc(-c4cccc(Cl)c4)o3)S2)CC1	Active
CHEMBL3931390	C[C@H]1CCN(c2ccncc2Nc2ncc3ccc(-c4c(F)cccc4F)nn23)C[C@@H]1N	Active
CHEMBL3691932	COC(=O)N[C@H]1[C@@H](C)CN(c2ccncc2NC(=O)c2ccc(F)c(-c3c(F)cc(OC(C)C)cc3F)n2)C[C@H]1N	Active
CHEMBL3966805	O=C1NCCc2[nH]c(-c3cccc4ccc(Oc5ccccc5)nc34)cc21	Active
CHEMBL2017327	c1ccc(Nc2nc3c(-c4nnc[nH]4)cccc3c3ccsc23)cc1	Active
CHEMBL4870601	COc1ncc2cc1NS(=O)(=O)c1cccc(c1)C(=O)NCc1csc(c1)-c1ncnc3cc-2sc13	Active
CHEMBL3687482	COC(=O)N[C@H]1[C@@H](C)CN(c2ccncc2NC(=O)c2nc(-c3c(F)cccc3F)sc2N)C[C@H]1N	Active
CHEMBL3676287	C[C@@H]1C[C@H](O)C[C@H](c2ccncc2NC(=O)c2csc(-c3c(F)cccc3F)n2)C1	Active
CHEMBL3918784	CNc1nnc(-c2ccc3[nH]cc(-c4ccncc4)c3c2)s1	Inactive
CHEMBL3660056	Fc1ccc2nnc(-c3ccc4cccc(OC5CCNCC5F)c4n3)n2c1	Active
CHEMBL2035623	O=c1[nH]c(-c2cccc(Cl)c2Cl)nc2c1oc1ccc(Br)cc12	Active
CHEMBL4091435	O=C1NC(=S)S/C1=C\c1cccc2ccsc12	Active
CHEMBL1803084	Cc1ccc(NC2=N/C(=C\c3ccc4c(c3)OCO4)C(=O)N2)cc1	Inactive
CHEMBL3684973	Brc1c(Br)c(Br)c2[nH]c(NCCCN3CCOCC3)nc2c1Br	Active
CHEMBL3913540	C[C@@H]1C[C@H](N)CN(c2ccncc2Nc2ncc3ccc(-c4ncccc4F)nn23)C1	Active
CHEMBL4130169	Cc1ccc(-c2c[nH]c3ccc(-c4cncc(NCCN(C)C)n4)cc23)cc1	Active
CHEMBL3687472	CO[C@@H]1[C@@H](C)C[C@@H](c2ccncc2NC(=O)c2ccc(F)c(-c3c(F)cc(C)cc3F)n2)C[C@H]1N	Active
CHEMBL1952327	CCCNc1ccc2ncc(-c3cccc(OC(F)(F)F)c3)n2n1	Inactive
CHEMBL3935173	CC1(C)CNc2ncc(-c3c[nH]c4ccc(-c5nnc(N)s5)cc34)nc21	Active
CHEMBL3896782	C[C@H]1NC(=O)c2cc(-c3c(F)ccc4c(=O)n(C)c(NC5(C)CCC5)nc34)[nH]c21	Active
CHEMBL3917577	CC(C)(O)[C@H]1CC[C@H](Nc2ccc3ncc(-c4cccc(OC(F)(F)F)c4)n3n2)CC1	Active
CHEMBL4126848	CN(C)CCNc1cncc(-c2ccc3[nH]cc(-c4ccccc4F)c3c2)n1	Active
CHEMBL3981435	CCC1CNC(=O)c2cc(-c3cccc4ccc(Oc5ccccc5)nc34)[nH]c21	Active
CHEMBL3687466	C[C@H]1CN(c2ccncc2NC(=O)c2ccc(F)c(-c3c(F)cccc3F)n2)C[C@@H](N)[C@H]1n1cncn1	Active
CHEMBL3133835	CSc1ccc2c(c1)N(CC[C@@H]1CCCCN1C)c1ccccc1S2	Inactive
CHEMBL3959074	Cc1cccc(Oc2ccc3cccc(-c4cc5c([nH]4)CCNC5=O)c3n2)c1	Active
CHEMBL4591512	C[C@H]1NC(=O)c2cc(-c3cccc4c(=O)n(CC5(O)CC5)c(NC(C)(C)C)nc34)[nH]c21	Active
CHEMBL4587382	CC(C)(O)C#Cc1c(Cl)c2c(Cl)cc(C(N)=O)nc2n1[C@H]1CCCNC1	Active
CHEMBL2442307	NCCNc1ccn2ncc(-c3cccc(-c4ccccc4)c3)c2n1	Active
CHEMBL1952116	FC(F)(F)Oc1cccc(-n2nnc3ccc(NCC4CCN(CC5CC5)CC4)nc32)c1	Inactive
CHEMBL3652022	C[C@@H]1C[C@H](N)C[C@H](c2ccncc2NC(=O)c2ccc(F)c(-c3c(F)cc(O)cc3F)n2)C1	Active
CHEMBL3109404	COC(=O)c1cc(O)c(O)c(C[C@]2(C)[C@@H](C)CC[C@@]3(C)C(C)=CCC[C@H]32)c1	Inactive
CHEMBL83419	O=C(NCc1cc(O)cc(O)c1)c1ccc2ccc(C(=O)O)c(O)c2n1	Inactive
CHEMBL3919198	Fc1ccccc1-c1c[nH]c2ccc(-c3nnc(NCc4cccc5[nH]ccc45)s3)cc12	Inactive
CHEMBL3660089	FC1CCNCCC1Oc1cccc2ccc(-c3nnc4ccc(C5CC5)cn34)nc12	Active
CHEMBL3890422	CNc1nnc(-c2ccc3[nH]cc(-c4cccc(OC5CCC5)n4)c3c2)s1	Active
CHEMBL3297767	CN1CCN(C[C@@H](NC(=O)C[C@H]2CNC(=O)c3cc(-c4cccc(Cl)c4)cn32)C(C)(C)C)CC1	Active
CHEMBL3963827	CCOc1ccc(-c2c(-c3cccc(OC(F)(F)F)c3)cc3n2[C@@H](CCN)CNC3=O)cc1F	Active
CHEMBL3890953	C#Cc1cncc(-c2cc3c(cn2)cnn3-c2cccc(N3CCNCC3)n2)n1	Inactive
CHEMBL3985049	Cc1nc2cccc(-c3cc4c(n3C(=O)OC(C)(C)C)CCNC4=O)c2nc1NC(C)(C)C	Active
CHEMBL4077328	COc1ccc(-c2nc(/C=C3\SC(=S)NC3=O)cs2)cc1	Active
CHEMBL3902617	Cc1nc2cccc(-c3cc4c([nH]3)CCNC4=O)c2nc1NS(C)(=O)=O	Active
CHEMBL4757567	CN1CCC(CNC2=NC(=O)/C(=C/c3csc(-c4ccc(OC(F)(F)F)cc4)n3)S2)CC1	Active
CHEMBL3919725	C[C@H]1NC(=O)c2cc(-c3cccc4c(=O)n(C5CC5)c(NC(C)(C)C)nc34)[nH]c21	Active
CHEMBL3892409	Cc1nc2cccc(-c3cc4c([nH]3)CCNC4=O)c2nc1NC1(C)CCOCC1	Active
CHEMBL3896312	CCc1cncc(-c2cc3c(cn2)cnn3-c2cccc(N3CCC[C@H](N)C3)n2)n1	Inactive
CHEMBL3652011	C[C@H]1C[C@@H](c2ccncc2NC(=O)c2ccc(F)c(-c3c(F)cccc3F)n2)C[C@@H](O)[C@@H]1O	Active
CHEMBL3900255	Nc1nnc(-c2ccc3[nH]cc(-c4cccc(F)c4F)c3c2)o1	Inactive
CHEMBL3393720	CS(=O)(=O)Nc1ccc(-c2ccc3[nH]nc(-c4cncc(O[C@H]5CNCCC56CC6)n4)c3c2)c(F)c1	Active
CHEMBL3651906	CC1(C)C[C@H](N)C[C@H](c2ccncc2NC(=O)c2ccc(F)c(-c3ccc(O)cc3F)n2)C1	Active
CHEMBL3905102	NCC[C@H]1CNC(=O)c2cc(-c3cccc(OC(F)(F)F)c3)c(-c3ccc4c(c3)OCO4)n21	Active
CHEMBL3687431	C[C@H]1CN(c2ccncc2NC(=O)c2ccc(F)c(-c3c(F)cccc3F)n2)C[C@@H](N)[C@H]1NS(C)(=O)=O	Active
CHEMBL495827	CC(C)c1ccc(/C=C2\SC(=O)NC2=O)cc1	Active
CHEMBL3393709	c1ccc(-c2ccc3[nH]nc(-c4cncc(O[C@H]5CNCCC56CC6)n4)c3c2)cc1	Active
CHEMBL3664622	Cc1ccn2c(-c3ccc4cccc(OCC(C)(C)CN)c4n3)nnc2c1	Active
CHEMBL573176	NC(=O)c1c[nH]c2c1ccc1c3ccccc3[nH]c12	Inactive
CHEMBL3985018	O=C1NCCc2[nH]c(-c3cccc4ncc(Oc5ccccc5)nc34)cc21	Active
CHEMBL3393721	Fc1cccc(F)c1-c1ccc2[nH]nc(-c3cncc(N4CCCCC4)n3)c2c1	Inactive
CHEMBL3109401	CC1=CCC[C@@H]2[C@@]1(C)CC[C@H](C)[C@@]2(C)CC1=C(O)C(=O)C=C(NCCC(C)C)C1=O	Inactive
CHEMBL4577938	CN1CCOc2c1cnn1c(-c3ccc4cccc(NCC5CCNCC5)c4n3)nnc21	Active
CHEMBL3687427	COCc1cn([C@H]2[C@@H](C)CN(c3ccncc3NC(=O)c3ccc(F)c(-c4c(F)cccc4F)n3)C[C@H]2N)nn1	Active
CHEMBL3676284	C[C@@H]1C[C@H](N)CN(c2ccncc2NC(=O)c2csc(-c3c(F)cccc3F)n2)C1	Active
CHEMBL3905519	CCc1cncc(-c2cc3c(cn2)cnn3-c2cccc(N3CCNCC(O)C3)n2)n1	Inactive
CHEMBL1782513	N[C@H]1CC[C@H](Nc2cncc(-c3ccc4oc(C(=O)O)cc4c3)n2)CC1	Inactive
CHEMBL3897388	CC#CCC1CNC(=O)c2cc(-c3cccc4nc(C)c(F)nc34)[nH]c21	Inactive
CHEMBL3950988	CC(C)Nc1nccc(-c2c[nH]c3ccc(-c4nnc(NC(C)C)o4)cc23)n1	Active
CHEMBL1915431	OCCNc1nc2c(-c3nnc[nH]3)cccc2c2cnccc12	Active
CHEMBL3689343	CCn1c(N2CCN(CCN3CCNCC3)CC2)nc2c(Br)c(Br)c(Br)c(Br)c21	Active
CHEMBL4225330	Cc1cc(-c2cncc(-n3ncc4ccc(NC(C)C)cc43)n2)ccc1C(=O)O	Inactive
CHEMBL4076977	O=C1NC(=S)n2c1cc1ccc(Sc3ccccc3)cc1c2=O	Inactive
CHEMBL3691925	CC(C)Oc1cc(F)c(-c2nc(C(=O)Nc3cnccc3[C@@H]3C[C@H](C)[C@H](OCCS(C)(=O)=O)[C@H](N)C3)ccc2F)c(F)c1	Active
CHEMBL3891490	CN1CCN(c2cnc(-c3c[nH]c4ccc(-c5nnc(N)s5)cc34)cn2)CC1	Active
CHEMBL3918076	N[C@H]1CCCN(c2ccncc2Nc2ncc3ccc(-c4cc(C(=O)NC5CC5)ccc4F)nn23)C1	Active
CHEMBL4483071	CN1CCOc2c1cnn1c(-c3ccc4ccc(Cl)c(NCC5(F)CCNCC5)c4n3)nnc21	Active
CHEMBL4792449	CC(C)(CO)CNC1=NC(=O)/C(=C/c2csc(-c3cccc(OC(F)(F)F)c3O)n2)S1	Active
CHEMBL2235178	COc1ccc(-c2cc(-c3cccs3)[nH]c(=O)c2C#N)cc1	Inactive
CHEMBL3297764	CN1CCN(C[C@@H](NC(=O)C[C@H]2CNC(=O)c3cc(-c4cc(Cl)ccc4F)cn32)C2CCCCC2)CC1	Active
CHEMBL3919616	C[C@H]1NC(=O)c2cc(-c3cccc4c(=O)n(CCCO)c(NC(C)(C)C)nc34)[nH]c21	Active
CHEMBL3967337	Cc1nc2cccc(-c3cc4c([nH]3)CCNC4=O)c2nc1N[C@H]1C[C@@H](NC(=O)OC(C)(C)C)C1	Active
CHEMBL3965757	C[C@@H]1CC[C@H](N)CN1c1ccncc1Nc1ncc2ccc(-c3c(F)cccc3F)nn12	Active
CHEMBL506711	O=C1CSC(=O)N1Cc1ccccc1F	Inactive
CHEMBL1915637	COc1cccc(F)c1Nc1nc2c(-c3nnc[nH]3)cccc2c2cnccc12	Active
CHEMBL3651951	C[C@@H]1C[C@H](N)C[C@H](c2ccncc2NC(=O)c2ccc(F)c([C@H]3CC[C@H](O)CC3)n2)C1	Active
CHEMBL3687525	C[C@H]1C[C@@H](c2ccncc2NC(=O)c2nc(-c3c(F)cccc3F)sc2N)C[C@@H](N)[C@H]1S(C)(=O)=O	Active
CHEMBL3684937	Brc1c(Br)c(Br)c2[nH]c(N3CCCNCC3)nc2c1Br	Active
CHEMBL3651999	CC1CC(c2ccncc2NC(=O)c2nc(-c3c(F)cccc3F)ccc2N)=CC(O)C1	Active
CHEMBL4526234	CN1CCOc2c1cnn1c(-c3ccc4cccc(NC5CCC(C)(C)CC5)c4n3)nnc21	Active
CHEMBL1782530	N[C@H]1CC[C@@H](Nc2cc(Br)cc3cc(C(=O)O)oc23)CC1	Active
CHEMBL3957081	NC(=O)c1nnc(-c2ccc3[nH]cc(-c4cccc(N5CCOCC5)n4)c3c2)s1	Inactive
CHEMBL3889720	Cc1ccc(C(N)=O)cc1-c1ccc2cccc(-c3cc4c([nH]3)CCNC4=O)c2n1	Active
CHEMBL107	COc1cc2c(c(OC)c1OC)-c1ccc(OC)c(=O)cc1[C@@H](NC(C)=O)CC2	Inactive
CHEMBL1782525	O=C(O)c1cc2cc(Br)cc(NC(=O)C3CCNCC3)c2o1	Inactive
CHEMBL3899011	O=C1NCCc2[nH]c(-c3cccc4ccc(O[C@H]5CCCNC5)nc34)cc21	Active
CHEMBL3898847	COc1cc(-c2c[nH]c3ccc(-c4nnc(N)s4)cc23)nc(NC(C)C)n1	Active
CHEMBL3355548	FC(F)(F)Oc1cccc(-c2cnn3ccc(NCC4CCOCC4)nc23)c1	Inactive
CHEMBL4129087	CN(C)CCNc1cncc(-c2ccc3[nH]cc(-c4ccc(N)cc4F)c3c2)n1	Active
CHEMBL1915439	CN(c1ccccc1Cl)c1nc2c(-c3nnc[nH]3)cccc2c2cnccc12	Active
CHEMBL3935312	Cc1nc2cccc(-c3cc4c([nH]3)[C@H](CO)NC4=O)c2nc1NC1(C)CC1	Active
CHEMBL1910898	Nc1ccc(-c2ccc3c(-c4ccc(N5CCNCC5)cc4)n[nH]c3n2)cn1	Inactive
CHEMBL3934590	Cc1nc2cccc(-c3cc4c([nH]3)CCNC4=S)c2nc1NC(C)(C)C	Active
CHEMBL3355989	Clc1cccc(-c2cnn3ccc(NCC4CCOCC4)nc23)c1	Inactive
CHEMBL3687516	COCCOc1cc(F)c(-c2nc(C(=O)Nc3cnccc3[C@@H]3C[C@H](C)[C@H](NC(=O)OC)[C@H](N)C3)ccc2F)c(F)c1	Active
CHEMBL4083975	COc1ccc2c(c1CN1CCNCC1)O/C(=C\c1c[nH]c3nc(F)ccc13)C2=O	Active
CHEMBL3961921	CN(C)C1CCN(C[C@@H](NC(=O)C[C@H]2CNC(=O)c3cc(-c4ccnc(F)c4)cn32)C2CCCCC2)CC1	Active
CHEMBL3890127	CCN(CC)CCNc1cc(NC2CC2)n2ncc(/C=C3\SC(=O)NC3=O)c2n1	Inactive
CHEMBL3949500	Cc1cc(N)cc(-c2ccncc2Nc2ncc3ccc(-c4c(F)cccc4F)nn23)c1	Active
CHEMBL3687493	Cc1cc(F)c(-c2nc(C(=O)Nc3cnccc3[C@@H]3C[C@H](C)[C@H](OCCC#N)[C@H](N)C3)ccc2F)c(F)c1	Active
CHEMBL3652009	C[C@H]1CN(c2ccncc2NC(=O)c2cccc(-c3c(F)cccc3F)n2)C[C@@H](O)[C@@H]1O	Active
CHEMBL4130104	CN(C)CCNc1cncc(-c2ccc3[nH]cc(-c4ccc(N)cc4)c3c2)n1	Active
CHEMBL2442311	c1cncc(Nc2ccn3ncc(-c4ccc5ccccc5c4)c3n2)c1	Inactive
CHEMBL3664617	COC1(COc2cc(F)cc3ccc(-c4nnc5ccccn45)nc23)CCCNCC1	Active
CHEMBL82029	O=C(Nc1ccc(O)c(O)c1)Nc1ccc2ccc(C(=O)O)c(O)c2n1	Inactive
CHEMBL4556293	COCCN1CCOc2c1cnn1c(-c3ccc4cccc(NCC5CCNCC5)c4n3)nnc21	Active
CHEMBL3936230	Cc1nccn1-c1cccc(-c2c[nH]c3ccc(-c4nnc(N)s4)cc23)n1	Active
CHEMBL3691934	C[C@@H]1C[C@H](c2ccncc2NC(=O)c2ccc(F)c(-c3c(F)cccc3F)n2)C[C@H](N)[C@@H]1n1ccccc1=O	Inactive
CHEMBL3975341	O=C(NC1CC1)c1ccc2cccc(-c3cc4c([nH]3)CCNC4=O)c2n1	Inactive
CHEMBL3687469	COC(=O)N(C)[C@H]1[C@@H](N)C[C@@H](c2ccncc2NC(=O)c2ccc(F)c(-c3c(F)cccc3F)n2)C[C@H]1C	Active
CHEMBL3904025	O=C1NCCc2[nH]c(-c3cccc4ccc(OC5CCNCC5)nc34)cc21	Active
CHEMBL246457	Cc1ccc(O)c(-c2cc(-c3ccccc3)c(C#N)c(=O)[nH]2)c1	Inactive
CHEMBL1357558	CSc1ccc2c(c1)N(CC[C@H]1CCCCN1C)c1ccccc1S2	Inactive
CHEMBL4747343	O=C1N=C(N[C@H]2CCC[C@@H]2CO)S/C1=C\c1csc(-c2cccc(F)c2O)n1	Active
CHEMBL3898134	CCCCOc1cnc(-c2c[nH]c3ccc(-c4nnc(N)s4)cc23)cn1	Inactive
CHEMBL3660090	Cc1ccc2nnc(-c3ccc4cccc(OC5CCNCCC5F)c4n3)n2c1	Active
CHEMBL1915430	c1cc(-c2nnc[nH]2)c2nc(NC3CCCC3)c3ccncc3c2c1	Active
CHEMBL2442303	NCCNc1ccn2ncc(-c3ccc4scnc4c3)c2n1	Active
CHEMBL3689328	Nc1ccccc1Nc1nc2c(Br)c(Br)c(Br)c(Br)c2[nH]1	Active
CHEMBL4476513	C[C@H]1NC(=O)c2cc(-c3cccc4c(=O)n(C[C@@H]5CN(C)CCO5)c(NC(C)(C)C)nc34)[nH]c21	Active
CHEMBL1802358	O=C1NC(Nc2ccccc2)=N/C1=C\c1ccc2c(c1)OCO2	Inactive
CHEMBL3973432	N[C@@H]1CN(c2ccncc2Nc2ncc3ccc(-c4c(F)cccc4F)nn23)CC[C@H]1F	Active
CHEMBL3917311	Nc1nnc(-c2ccc3[nH]cc(-c4cncc(NC5CCCC5)n4)c3c2)o1	Active
CHEMBL3687517	C[C@H]1C[C@@H](c2ccncc2NC(=O)c2ccc(F)c(-c3c(F)cc(OC4CCOCC4)cc3F)n2)C[C@@H](N)[C@H]1S(C)(=O)=O	Active
CHEMBL4564337	COc1cc2c(-c3cnc(-c4ccc[nH]4)o3)c[nH]c2cc1Br	Inactive
CHEMBL3965643	CC1(Nc2cnc3cccc(-c4cc5c([nH]4)CCNC5=O)c3n2)CC1	Active
CHEMBL3897895	O=C1NCCn2cc(-c3cccc4ccc(Nc5ccccc5)nc34)cc21	Active
CHEMBL3685737	N[C@H]1C[C@@H](O)CN(c2ccncc2Nc2cccc3ccc(-c4c(F)cccc4F)nc23)C1	Inactive
CHEMBL4163479	O=C(Nc1cc(-c2cccc3[nH]ccc23)cc2[nH]ncc12)C1CC1	Inactive
CHEMBL3939262	FC(F)(F)Cn1cc(-c2cc3c(cn2)cnn3-c2ccnc(N3CCCNCC3)n2)cn1	Inactive
CHEMBL3970756	CC(C)Nc1nnc(-c2ccc3[nH]cc(-c4nc(C(=O)O)cc(C5CC5)n4)c3c2)o1	Active
CHEMBL3687418	C[C@H]1CN(c2ccncc2NC(=O)c2ccc(F)c(-c3c(F)cccc3F)n2)C[C@@H](N)[C@H]1n1ccnn1	Active
CHEMBL3976760	CCc1cncc(-c2cc3c(cn2)cnn3-c2cccc(N3CCNCC(O)C3)n2)c1	Inactive
CHEMBL3906911	Cc1nc2cccc(-c3cc4c(=O)[nH]nc(C)c4[nH]3)c2nc1NC(C)(C)C	Active
CHEMBL3660036	CCC(Oc1cccc2ccc(-c3nnc4ccccn34)nc12)[C@H](CC)CN	Active
CHEMBL4794742	O=C1N=C(NCC2CCN(CCO)CC2)S/C1=C\c1csc(-c2ccccc2O)n1	Active
CHEMBL3890672	CN(C)Cc1ccc(-c2c(-c3cccc(OC(F)(F)F)c3)cc3n2[C@@H](CCCN)CNC3=O)cc1	Active
CHEMBL3910838	Cc1nnc(-c2ccc3[nH]cc(-c4cccc(OC(C)C)n4)c3c2)o1	Active
CHEMBL4457634	CN1CCOc2c1cnn1c(-c3ccc4cc(Cl)cc(NCC5(F)CCNCC5)c4n3)nnc21	Active
CHEMBL1794070	C[C@@H](Oc1cc(-n2cnc3ccc(OC4CCN(C)CC4)cc32)sc1C(N)=O)c1ccccc1Cl	Inactive
CHEMBL2147770	COc1ccc2c(c1CN1CCNCC1)O/C(=C\c1c[nH]c3cccnc13)C2=O	Inactive
CHEMBL3298886	O=C(CC1CNC(=O)c2cc(-c3cccc(Cl)c3)cn21)NCc1ccco1	Active
CHEMBL2035634	CC(c1nc2c(oc3ccc(Br)cc32)c(=O)[nH]1)N1CCN(C)CC1	Active
CHEMBL3966882	CC(C)(O)[C@H]1CC[C@H](Nc2ccc3nnc(-c4cccc(C(F)(F)F)c4)n3c2)CC1	Inactive
CHEMBL4763088	CC(C)(CO)CNC1=NC(=O)/C(=C/c2csc(-c3cccc(F)c3O)n2)S1	Active
CHEMBL3676286	Nc1sc(-c2c(F)cccc2F)nc1C(=O)Nc1cnccc1N1CCC(F)CC1	Active
CHEMBL3691957	COC(=O)N[C@H]1[C@@H](C)CN(c2ccncc2NC(=O)c2ccc(F)c(-c3c(F)cc(OC)cc3F)n2)C[C@H]1N	Active
CHEMBL447571	Cc1ccc(/C=C2\SC(O)=NC2=O)cc1	Active
CHEMBL4126750	CN(C)CCNc1cncc(-c2ccc3[nH]cc(-c4ccc(N)c(C#N)c4)c3c2)n1	Active
CHEMBL3297766	CN(C)C1CCN(C[C@@H](NC(=O)C[C@H]2CNC(=O)c3cc(-c4cccc(Cl)c4)cn32)C2CCCCC2)CC1	Active
CHEMBL3892162	CC(=O)Nc1ccc(CNc2nnc(-c3ccc4[nH]cc(-c5ccc(F)cc5F)c4c3)s2)cc1	Inactive
CHEMBL4457529	COCC(C)(C)C#Cc1c(Cl)c2c(Cl)cc(C(N)=O)nc2n1[C@H]1CCCNC1	Active
CHEMBL3896244	C[C@@H]1CCN(c2ccncc2Nc2ncc3ccc(-c4c(F)cccc4F)nn23)C[C@H]1N	Active
CHEMBL3946988	NC1CCN(c2nnc(-c3ccc4[nH]cc(-c5ccccc5F)c4c3)s2)CC1	Inactive
CHEMBL2030390	CO[C@H]1CCN(Cc2nc3c(oc4ccc(Br)cc43)c(=O)[nH]2)C1	Active
CHEMBL3952993	Cc1nc2cccc(-c3cc4c([nH]3)CCNC4=O)c2nc1NC1CN(C(=O)OC(C)(C)C)C1	Active
CHEMBL3687425	CO/N=C1\[C@@H](C)C[C@@H](c2ccncc2NC(=O)c2ccc(F)c(-c3c(F)cccc3F)n2)C[C@H]1N	Active
CHEMBL3935594	O[C@H]1C[C@H](CNc2ccc3ncc(-c4cccc(OC(F)(F)F)c4)n3n2)C1	Active
CHEMBL3664623	F[C@@H]1CNCCC1Oc1cccc2ccc(-c3nnc4cc(Cl)ccn34)nc12	Active
CHEMBL2147767	COc1ccc2c(c1CN1CCNCC1)O/C(=C\c1c[nH]c3ncccc13)C2=O	Active
CHEMBL3687422	CC(C)OC(=O)N[C@H]1[C@@H](C)C[C@@H](c2ccncc2NC(=O)c2ccc(F)c(-c3c(F)cccc3F)n2)C[C@H]1N	Active
CHEMBL3963636	NCC[C@H]1CNC(=O)c2cc(-c3cccc(OC(F)(F)F)c3)c(-c3ccc(F)cc3)n21	Active
CHEMBL4060012	CN1CCN(c2cc(-c3nc(/C=C4\SC(=S)NC4=O)cs3)ccn2)CC1	Active
CHEMBL3947484	CC(C)c1cncc(-c2cc3c(cn2)cnn3-c2cccc(N3CCNCC3)n2)c1	Inactive
CHEMBL4074103	N#Cc1ccnc2[nH]c(-c3ccc(N4CCNCC4)cc3)cc12	Inactive
CHEMBL3676302	N[C@H]1CCCN(c2ccncc2NC(=O)c2csc(-c3ccccc3)n2)C1	Active
CHEMBL1688550	NCCCCN1c2ccccc2Sc2ccccc21	Inactive
CHEMBL3980532	Cc1nc2cccc(-c3cc4c([nH]3)CCNC4=O)c2nc1NCC(C)(C)N	Active
CHEMBL3985841	CC(C)Oc1cccc(-c2c[nH]c3ccc(-c4nnc(N[C@@H]5CCCNC5)s4)cc23)n1	Active
CHEMBL3974890	Cc1nc2cccc(-c3cc4c([nH]3)CCNC4=O)c2nc1-c1ccccn1	Inactive
CHEMBL3904349	CN(c1ccccc1)c1cnc2cccc(-c3cc4c([nH]3)CCNC4=O)c2n1	Active
CHEMBL4075290	O=C1NC(=S)S/C1=C\c1csc(-c2ccc(C(F)(F)F)cc2)n1	Active
CHEMBL3983324	Nc1ccc(-c2ccc3cccc(-c4cc5c([nH]4)CCNC5=O)c3n2)c(F)n1	Active
CHEMBL3925905	Cc1nc2cccc(-c3cc4c([nH]3)CCNC4=O)c2nc1NC1CCCC1	Active
CHEMBL2147762	O=C1/C(=C/c2c[nH]c3ccccc23)Oc2c(CN3CCNCC3)cccc21	Active
CHEMBL1782515	O=C(O)c1cc2cc(-c3cncc(NC4CCNCC4)n3)ccc2o1	Inactive
CHEMBL1915634	Cc1cc(F)ccc1Nc1nc2c(-c3nnc[nH]3)cccc2c2cnccc12	Active
CHEMBL1803067	CN1C(=O)/C(=C/c2ccc3c(c2)OCO3)N=C1NCc1ccccc1	Inactive
CHEMBL3660042	NC(=O)N1CCC(Oc2cccc3ccc(-c4nnc5ccccn45)nc23)CC1	Active
CHEMBL1952135	FC(F)(F)c1cccc(-n2nnc3ccc(NCC4CCNCC4)nc32)c1	Active
CHEMBL3978196	O=C1NCCc2[nH]c(-c3c(F)ccc4ccc(Nc5cccnc5)nc34)cc21	Active
CHEMBL3660063	CC1(COc2cccc3ccc(-c4nnc5ccccn45)nc23)CCNCC1	Active
CHEMBL3914287	N[C@H]1CCCN(c2ccncc2Nc2ncc3ccc(-c4ncccc4F)nn23)C1	Active
CHEMBL3393710	Fc1cccnc1-c1ccc2[nH]nc(-c3cncc(O[C@H]4CNCCC45CC5)n3)c2c1	Active
CHEMBL4063523	N#Cc1c(-c2cccc3ccccc23)cc(-c2cc3c(ccc4ccccc43)oc2=O)nc1N	Inactive
CHEMBL3976384	C=C(c1cc2c([nH]1)CCNC2=O)c1nc(N[C@@H]2CCN(C(C)=O)C2)c(C)nc1C	Active
CHEMBL3684933	Brc1c(Br)c(Br)c2[nH]c(N3CCNCC3)nc2c1Br	Active
CHEMBL3912306	Nc1nnc(-c2ccc3[nH]cc(-c4cc(C(=O)Nc5ccccc5)ccc4F)c3c2)s1	Inactive
CHEMBL3895552	CC(=O)N1CC[C@H](Nc2nc3c(-c4cc5c([nH]4)CCNC5=O)cccc3nc2C)C1	Active
CHEMBL3956489	C[C@H]1[C@@H](N)CCCN1c1ccncc1Nc1ncc2ccc(-c3c(F)cccc3F)nn12	Active
CHEMBL3937446	O=C1NCCc2[nH]c(-c3cccc4ccc(Oc5cccc(Cl)c5)nc34)cc21	Active
CHEMBL4749789	CN(C)S(=O)(=O)Nc1cccc(-c2nc(/C=C3\SC(NCC4(CO)CCCC4)=NC3=O)cs2)c1	Inactive
CHEMBL3897814	Cc1nc2cccc(-c3cc4c([nH]3)CCNC4=O)c2nc1NC1(C)COC1	Active
CHEMBL3921058	CO[C@H]1CC[C@H](Nc2ccc3ncc(-c4cccc(C(F)(F)F)c4)n3n2)CC1	Inactive
CHEMBL3904783	Nc1nnc(-c2ccc3[nH]cc(-c4cncc(N5CCC(F)(F)CC5)n4)c3c2)o1	Active
CHEMBL3984537	Nc1nnc(-c2ccc3[nH]cc(-c4ncccn4)c3c2)o1	Inactive
CHEMBL4096022	N#Cc1c(-c2cccc3ccccc23)cc(-c2ccc3ccccc3c2)nc1N	Inactive
CHEMBL2017337	c1cncc(Nc2nc3c(-c4nnc[nH]4)cccc3c3sccc23)c1	Active
CHEMBL4060062	O=C1NC(=S)S/C1=C\c1csc(-c2cccc(N3CCCCC3)c2)n1	Active
CHEMBL3939032	O=C1NCCc2[nH]c(-c3cccc4ccc(Nc5c(F)cccc5Cl)nc34)cc21	Active
CHEMBL1952134	CN(C)c1cccc(-n2nnc3ccc(NCC4CCNCC4)nc32)c1	Active
CHEMBL3354523	Fc1cccc(F)c1-c1nc(-c2ccc3nccc(N4CCNCC4)c3c2)cs1	Active
CHEMBL4851433	COc1ncc2cc1NS(=O)(=O)c1cccc(c1)C(=O)NCc1cncc(c1)-c1ncnc3cc-2sc13	Active
CHEMBL3921312	O=C1NCCc2[nH]c(-c3cccc4ccc(N[C@@H]5CCCNC5)nc34)cc21	Active
CHEMBL3651976	N[C@H]1CCC[C@@H](c2ccncc2NC(=O)c2nc(-c3c(F)cccc3F)ccc2F)C1	Active
CHEMBL1782514	N[C@H]1CC[C@@H](Nc2cncc(-c3ccc4oc(C(=O)O)cc4c3)n2)CC1	Inactive
CHEMBL1096809	COc1cc(/C=C/c2ccc3ccc(C(=O)O)c(O)c3n2)cc(Cl)c1O	Inactive
CHEMBL3930142	C[C@H]1COCCN1c1nnc(-c2ccc3[nH]cc(-c4cncc(C5CC5)n4)c3c2)o1	Active
CHEMBL3903697	NCCC[C@H]1CNC(=O)c2cc(-c3cccc(OC(F)(F)F)c3)c(-c3ccccc3)n21	Active
CHEMBL3687496	C[C@@H]1C[C@H](c2ccncc2NC(=O)c2ccc(F)c(-c3c(F)cccc3F)n2)C[C@H](N)[C@@H]1OCCC#N	Active
CHEMBL2037133	O=C1Nc2ccccc2/C1=C\c1ccc(-c2cccc(C(=O)O)c2)o1	Inactive
CHEMBL3264263	CN(C)/C=C/C(=O)c1c[nH]c2ccc(-c3cncc(NCCN(C)C)n3)cc12	Inactive
CHEMBL3627997	O=Cc1cn2c3c1ccc1c4ccccc4n(c13)CCCCC2	Active
CHEMBL3972504	O=C1NCCc2[nH]c(-c3cccc4ccc(Oc5cccc(O)c5)nc34)cc21	Active
CHEMBL1915448	Clc1cc(OCCN2CCOCC2)ccc1Nc1nc2c(-c3nnc[nH]3)cccc2c2cnccc12	Active
CHEMBL4091496	O=C1NC(=S)S/C1=C\c1ccc2ccccc2n1	Active
CHEMBL3959607	CC(C)(O)CNc1ccc2ncc(-c3cccc(OC(F)(F)F)c3)n2n1	Active
CHEMBL2030376	O=c1[nH]c(CN2CC[C@H](O)C2)nc2c1oc1ccc(Br)cc12	Active
CHEMBL3953144	O=C1NCCc2[nH]c(-c3cccc4ccc(Oc5ccccc5F)nc34)cc21	Active
CHEMBL3970213	Nc1ccc(-c2ccc3cccc(-c4cc5c([nH]4)CCNC5=O)c3n2)c(F)c1	Active
CHEMBL3355543	N[C@H]1CCCN(c2ccn3ncc(-c4cccc(OC(F)(F)F)c4)c3n2)C1	Inactive
CHEMBL3687485	CO[C@@H]1[C@@H](C)C[C@@H](c2ccncc2NC(=O)c2ccc(F)c(-c3c(F)cccc3F)n2)C[C@H]1N	Active
CHEMBL4866896	COc1ccc2cc1C(=O)NCc1ccc(s1)-c1ncnc3cc(sc13)-c1cnc(OC)c(c1)NS2(=O)=O	Active
CHEMBL1243128	COC(=O)c1cccc2c1[nH]c1c2ccc2c(C=O)c[nH]c21	Active
CHEMBL3922499	O=C1NCCc2[nH]c(-c3c(F)ccc4ccc(NC5CCCCC5)nc34)cc21	Inactive
CHEMBL3898204	NCCC[C@H]1CNC(=O)c2cc(-c3cccc(OC(F)(F)F)c3)c(-c3ccc(O)cc3)n21	Active
CHEMBL3105021	C[C@H]1CN(c2ccncc2NC(=O)c2nc(-c3c(F)cccc3F)c(F)cc2N)C[C@@H](N)[C@@H]1O	Active
CHEMBL3930816	CCc1cncc(-c2cc3c(cn2)cnn3-c2ccc(C3CC3)c(N3CCC[C@H](N)C3)n2)c1	Inactive
CHEMBL3666767	COc1cc(N2CCN(C)CC2)ccc1Nc1ncc2c(n1)-c1c(c(C(N)=O)nn1C)CCC2	Inactive
CHEMBL3937510	O=C1NCCc2[nH]c(-c3cccc4ccc(Oc5ccccc5Cl)nc34)cc21	Active
CHEMBL3687504	CO[C@H]1[C@@H](C)C[C@@H](c2ccncc2NC(=O)c2ccc(F)c(-c3c(F)cc(C4CCS(=O)(=O)CC4)cc3F)n2)C[C@H]1N	Active
CHEMBL4470271	C[C@H]1NC(=O)c2cc(-c3cccc4c(=O)n(C5CCC5)c(NC5(C)CC5)nc34)[nH]c21	Active
CHEMBL3951570	Nc1nnc(-c2ccc3[nH]cc(-c4nccc(Oc5ccccc5)n4)c3c2)o1	Active
CHEMBL3968570	O=C1NCCc2[nH]c(-c3cccc4ccc(Nc5ccccc5F)nc34)cc21	Active
CHEMBL3890727	Cc1nc2ccc(F)c(-c3cc4c([nH]3)CCNC4=O)c2nc1NC1(C)CC1	Active
CHEMBL3957078	CNc1nnc(-c2ccc3[nH]cc(-c4ccccc4)c3c2)s1	Inactive
CHEMBL3951741	c1cc(N2CCNCC2)nc(-n2ncc3cnc(-c4cncc(N5CCC5)n4)cc32)c1	Inactive
CHEMBL3689341	CCCCCNC1CCCCC1Nc1nc2c(Br)c(Br)c(Br)c(Br)c2[nH]1	Inactive
CHEMBL3947201	CC(C)Nc1nnc(-c2ccc3[nH]cc(-c4ncc(F)c(C5CC5)n4)c3c2)o1	Active
CHEMBL3985959	CC1(C)CCN1c1cnc2cccc(-c3cc4c([nH]3)CCNC4=O)c2n1	Active
CHEMBL1952129	FC(F)(F)Oc1cccc(-n2nnc3ccc(N4CCC5(CCNC5)CC4)nc32)c1	Inactive
CHEMBL3974903	O=C1NCCc2[nH]c(-c3cccc4ccc(N[C@H]5CC[C@H](O)CC5)nc34)cc21	Active
CHEMBL3394165	Nc1nnc(-c2ccc3[nH]cc(-c4cncc(NC5CCCCC5)n4)c3c2)s1	Active
CHEMBL3966076	Cc1nc2cccc(-c3cc4c([nH]3)CCNC4=O)c2nc1NC(C)(C)C(F)(F)F	Active
CHEMBL3651913	CCc1ccc(F)c(-c2cccc(C(=O)Nc3cnccc3[C@@H]3C[C@H](C)[C@H](O)[C@H](N)C3)n2)c1F	Active
CHEMBL4461181	C[C@H]1NC(=O)c2cc(-c3cccc4c(=O)n(C[C@H]5CCCO5)c(NC(C)(C)C)nc34)[nH]c21	Active
CHEMBL4087517	NCC1CCC(n2c(I)c(Cl)c3c(Cl)cc(C(N)=O)nc32)CC1	Active
CHEMBL2048868	COc1cccc(/C=C2\SC(=O)NC2=O)c1N1CCC[C@@H](N)C1	Active
CHEMBL447741	COCCOc1c(/C=C2\SC(=O)NC2=O)cccc1C(F)(F)F	Inactive
CHEMBL3923557	C[C@H](O)c1nc2cccc(-c3cc4c([nH]3)CCNC4=O)c2nc1NC(C)(C)C	Active
CHEMBL2017356	C#Cc1cccc(Nc2nc3c(-c4nnc[nH]4)cccc3c3sccc23)c1	Active
CHEMBL3264257	CN(C)CCNc1cncc(-c2ccc3[nH]cc(-c4ccnc(N)n4)c3c2)n1	Active
CHEMBL3900834	FC(F)(F)Cn1cc(-c2cc3c(cn2)cnn3-c2cncc(N3CCCNCC3)n2)cn1	Inactive
CHEMBL3297758	O=C(C[C@H]1CNC(=O)c2cc(-c3cccc(F)c3)cn21)N[C@H](CO)Cc1ccccc1	Inactive
CHEMBL1952137	FC(F)(F)c1cccc(-n2nnc3ccc(NC4CC5(CCNCC5)C4)nc32)c1	Active
CHEMBL3298889	NC[C@@H](NC(=O)C[C@H]1CNC(=O)c2cc(-c3ccnc(F)c3)cn21)c1ccccc1	Active
CHEMBL3899619	Cc1nc2cccc(-c3cc4c([nH]3)CCNC4=O)c2nc1Nc1ccccn1	Active
CHEMBL3687440	C[C@H]1C[C@@H](c2ccncc2NC(=O)c2ccc(F)c(-c3c(F)cccc3F)n2)C[C@@H](N)[C@H]1N=[N+]=[N-]	Active
CHEMBL3943672	CC(C)Nc1nnc(-c2ccc3[nH]cc(-c4nccc(C(=O)NC5CC5)n4)c3c2)o1	Inactive
CHEMBL2442301	CCN1CCCC1CNc1ccn2ncc(-c3ccc4ccccc4c3)c2n1	Active
CHEMBL3689327	NC1CC=CCC1Nc1nc2c(Br)c(Br)c(Br)c(Br)c2[nH]1	Active
CHEMBL3977692	Cc1nc2cccc(-c3cc4c([nH]3)CCNC4=O)c2nc1N[C@H]1C[C@@H](O)C1	Active
CHEMBL2017329	Clc1ccccc1Nc1nc2c(-c3nnc[nH]3)cccc2c2scnc12	Active
CHEMBL3676300	C[C@@H]1C[C@H](N)C[C@H](c2ccncc2NC(=O)c2csc(-c3c(F)cccc3F)n2)C1	Active
CHEMBL3916951	COC1=NCCc2[nH]c(-c3cccc4nc(C)c(NC(C)(C)C)nc34)cc21	Active
CHEMBL3687515	COCCOc1cc(F)c(-c2nc(C(=O)Nc3cnccc3N3C[C@H](C)[C@H](NC(=O)OC)[C@H](N)C3)ccc2F)c(F)c1	Active
CHEMBL3393697	Fc1cccc(F)c1-c1ccc2[nH]nc(-c3cncc(NC4CCNCC4)n3)c2c1	Active
CHEMBL3942446	FCCn1cc(-c2cc3c(cn2)cnn3-c2cccc(N3CCCNCC3)n2)cn1	Inactive
CHEMBL1802356	O=C1NC(Nc2ccc3c(c2)OCO3)=N/C1=C\c1ccc2c(c1)OCO2	Inactive
CHEMBL4111268	N[C@H]1C[C@@H](F)CN(c2ccncc2Nc2ncc3ccc(-c4ncccc4F)nn23)C1	Active
CHEMBL3651911	CCc1ccc(F)c(-c2cccc(C(=O)Nc3cnccc3[C@@H]3C[C@H](C)[C@@H](O)[C@H](N)C3)n2)c1F	Active
CHEMBL1957779	O=C1NC(=S)S/C1=C\c1cccs1	Inactive
CHEMBL3935180	CN(C)Cc1ccc(-c2c(-c3cccc(OC(F)(F)F)c3)cc3n2[C@@H](CCN)CNC3=O)cc1	Active
CHEMBL4069325	O=C1NC(=S)S/C1=C\c1coc2ccccc12	Inactive
CHEMBL3691965	Cc1cc(F)c(-c2nc(C(=O)Nc3cnccc3[C@@H]3C[C@H](C)[C@H](n4ccnn4)[C@H](N)C3)ccc2F)c(F)c1	Active
CHEMBL3986567	Cc1nc2cccc(-c3cc4c(=O)[nH]cnc4[nH]3)c2nc1NC1CCC1	Active
CHEMBL3929264	CC(C)n1cc(-c2cc3c(cn2)cnn3-c2cccc(N3CCCNCC3)n2)cn1	Inactive
CHEMBL3676288	C[C@@H]1C[C@H](O)C[C@H](c2ccncc2NC(=O)c2nc(-c3c(F)cccc3F)sc2N)C1	Active
CHEMBL3958986	CC(C)Cc1nnc(-c2ccc3[nH]cc(-c4nccc(C5CC5)n4)c3c2)o1	Active
CHEMBL4094627	Cn1c(-c2ccc(N3CCNCC3)cc2)cc2c(C#N)ccnc21	Inactive
CHEMBL3691951	COC(=O)N[C@H]1[C@@H](C)C[C@@H](c2ccncc2NC(=O)c2ccc(F)c(-c3c(F)cc(C4(O)CCC4)cc3F)n2)C[C@H]1N	Active
CHEMBL3691942	COC(=O)N[C@H]1[C@@H](C)CN(c2ccncc2NC(=O)c2ccc(F)c(-c3c(F)cc(C4(O)CCC4)cc3F)n2)C[C@H]1N	Active
CHEMBL3664620	COC1(COc2cccc3ccc(-c4nnc5ccccn45)nc23)CCCNCC1	Active
CHEMBL3393701	Fc1cccc(F)c1-c1ccc2[nH]nc(-c3cncc(OC4CCNCC4)n3)c2c1	Active
CHEMBL4174177	O=C(Nc1cc(-c2cccc(O)c2)cc2[nH]ncc12)c1ccccn1	Inactive
CHEMBL3355540	Cc1ccc(S(=O)(=O)Nc2ccc(Nc3ccn4ncc(-c5cccc(N(C)C)c5)c4n3)cc2)cc1	Inactive
CHEMBL4797117	N#Cc1c(O)nc2nn3c4cc(O)ccc4nnc3c2c1-c1ccccc1Cl	Active
CHEMBL3651909	Cc1ccc(F)c(-c2cccc(C(=O)Nc3cnccc3N3C[C@H](C)[C@@H](O)[C@H](N)C3)n2)c1F	Active
CHEMBL3967917	Cc1nc2cccc(-c3cc4c([nH]3)CCNC4=O)c2nc1NC(C)C(C)C	Active
CHEMBL3354524	NC(=O)c1ccc(-c2csc(-c3c(F)cccc3F)n2)cc1	Inactive
CHEMBL2030392	O=c1[nH]c(C2CNC2)nc2c1oc1ccc(Br)cc12	Active
CHEMBL3652004	Nc1cc(F)c(-c2c(F)cccc2F)nc1C(=O)Nc1cnccc1[C@@H]1C[C@H](C(F)(F)F)C[C@H](N)C1	Active
CHEMBL3687417	C[C@H]1CN(c2ccncc2NC(=O)c2ccc(F)c(-c3c(F)cccc3F)n2)C[C@@H](N)[C@H]1n1cc(-c2ccsc2)nn1	Active
CHEMBL3691955	C[C@H]1C[C@@H](c2ccncc2NC(=O)c2ccc(F)c(-c3c(F)cc(OC4CCOCC4)cc3F)n2)C[C@@H](N)[C@H]1n1ccnn1	Active
CHEMBL3904958	FC(F)(F)Oc1cccc(-c2cnc3ccc(NCCN4CCOCC4)nn23)c1	Inactive
CHEMBL3975214	O=c1[nH]ccc2[nH]c(-c3cccc4ccc(Nc5ccccc5)nc34)nc12	Active
CHEMBL2035610	O=c1[nH]c(-c2ccccc2Cl)nc2c1oc1ccc(C(F)(F)F)cc12	Active
CHEMBL3394171	CC(C)Oc1cncc(-c2c[nH]c3ccc(-c4nnc(N)s4)cc23)n1	Active
CHEMBL3927624	Cc1nc2cccc(-c3cc4n(c3)CCNC4=O)c2nc1NC1CC1	Active
CHEMBL1915641	Fc1cc(OCCN2CCCC2)ccc1Nc1nc2c(-c3nnc[nH]3)cccc2c2cnccc12	Active
CHEMBL3687526	CCOCc1cc(F)c(-c2nc(C(=O)Nc3cnccc3[C@@H]3C[C@H](C)[C@H](S(C)(=O)=O)[C@H](N)C3)ccc2F)c(F)c1	Active
CHEMBL3687514	C[C@H]1C[C@@H](c2ccncc2NC(=O)c2ccnc(-c3c(F)cccc3F)n2)C[C@@H](N)[C@H]1S(C)(=O)=O	Active
CHEMBL3949234	Cc1nc2cccc(-c3cc4c([nH]3)CCNC4=O)c2nc1N[C@@H](C)C(F)(F)F	Active
CHEMBL3967542	CC(C)(O)[C@H]1CC[C@H](Nc2cc(N)n3ncc(-c4cccc(OC(F)(F)F)c4)c3n2)CC1	Inactive
CHEMBL3928863	NCCC1CNC(=O)c2cc(-c3cccc(C(F)(F)F)c3)c(-c3ccc(O)cc3)n21	Active
CHEMBL3966072	Cc1nc2cccc(-c3cc4c([nH]3)CCNC4=O)c2nc1N[C@@H]1CC[C@H](N)C1	Active
CHEMBL4075702	CSc1c(Cl)c2c(Cl)cc(C(N)=O)nc2n1C1CCCNC1	Active
CHEMBL3919258	CC(=O)N[C@@H]1CCC[C@H](Nc2nc3c(-c4cc5c([nH]4)[C@@H](C)NC5=O)cccc3nc2C)C1	Active
CHEMBL3937011	C[C@H]1COCCN1c1ccnc(-c2c[nH]c3ccc(-c4nnc(N)o4)cc23)n1	Active
CHEMBL3910718	CNC(=O)c1cccc(-c2c[nH]c3ccc(-c4nnc(NC(C)C)o4)cc23)n1	Inactive
CHEMBL1915638	Fc1ccc(Nc2nc3c(-c4nnc[nH]4)cccc3c3cnccc23)c(F)c1	Active
CHEMBL1802843	CCCNC1=N/C(=C\c2ccc3c(c2)OCO3)C(=O)N1C	Inactive
CHEMBL3651973	C[C@@H]1C[C@H](N)C[C@H](c2ccncc2NC(=O)c2ccc(F)c(-c3ccc(F)cc3F)n2)C1	Active
CHEMBL3664612	COc1ccc2nnc(-c3ccc4cccc(OCC5(F)CCNCC5)c4n3)n2c1	Active
CHEMBL3691970	C[C@H]1C[C@@H](c2ccncc2NC(=O)c2ccc(F)c(-c3c(F)cccc3F)n2)C[C@@H](N)[C@H]1n1cc(C2CC2)nn1	Active
CHEMBL3318030	Cn1cc(-c2cnc3ccc(NC(=O)NCCc4ccccc4)nc3c2)cn1	Inactive
CHEMBL3921271	CN1CCN(C(=O)c2ccc3cccc(-c4cc5c([nH]4)CCNC5=O)c3n2)CC1	Inactive
CHEMBL1915642	CN(C)CCOc1ccc(Nc2nc3c(-c4nnc[nH]4)cccc3c3cnccc23)c(F)c1	Active
CHEMBL3933868	OCC(O)c1cncc(-c2cc3c(cn2)cnn3-c2cccc(N3CCNCC3)n2)n1	Inactive
CHEMBL3629384	O=Cc1cn2c3c1ccc1c4ccccc4n(c13)CC(OCCO)C2	Inactive
CHEMBL3892131	Cc1nc2cccc(-c3cc4c([nH]3)CCNC4=O)c2nc1NC(C)(C)C(=O)O	Inactive
CHEMBL3963493	c1ccc(-c2nnc(-c3ccc4[nH]cc(-c5nccc(C6CC6)n5)c4c3)o2)cc1	Inactive
CHEMBL3684962	Brc1c(Br)c(Br)c2[nH]c(Nc3ccccc3)nc2c1Br	Active
CHEMBL3949372	O=C1NCCc2[nH]c(-c3cccc4ccc(Nc5cccc(Cl)c5)nc34)cc21	Active
CHEMBL2035635	CN1C[C@@H]2C[C@H]1CN2Cc1nc2c(oc3ccc(Br)cc32)c(=O)[nH]1	Active
CHEMBL3895619	Nc1nnc(-c2ccc3[nH]cc(-c4cncc(Oc5ccccc5)n4)c3c2)o1	Active
CHEMBL3952816	CC(C)(O)C(=O)N1CCC(CNc2ccc3ncc(-c4cccc(OC(F)(F)F)c4)n3n2)CC1	Active
CHEMBL3660020	c1cc(OCCC2CCCCN2)c2nc(-c3nnc4ccccn34)ccc2c1	Active
CHEMBL3919362	COCCn1c(NC(C)(C)C)nc2c(-c3cc4c([nH]3)CNC4=O)cccc2c1=O	Active
CHEMBL496995	O=C1NC(=O)/C(=C/c2ccc(Cl)cc2)S1	Active
CHEMBL388978	CN[C@@H]1C[C@H]2O[C@@](C)([C@@H]1OC)n1c3ccccc3c3c4c(c5c6ccccc6n2c5c31)C(=O)NC4	Active
CHEMBL4110013	C[C@@H]1CCCN(c2cccc(-c3c[nH]c4ccc(-c5nnc(N)s5)cc34)n2)C1	Active
CHEMBL3906121	CNc1nnc(-c2ccc3[nH]cc(-c4cn[nH]c4)c3c2)s1	Inactive
CHEMBL3943493	NCC[C@H]1CNC(=O)c2cc(-c3cccc(OC(F)(F)F)c3)c(-c3ccc4ccccc4c3)n21	Active
CHEMBL3689330	OC1CCCCC1Nc1nc2c(Br)c(Br)c(Br)c(Br)c2[nH]1	Active
CHEMBL3781939	COc1ccc(NC(=O)Nc2cncc3nc(-c4ccccc4)cnc23)cc1	Inactive
CHEMBL3934918	Cc1nc2cccc(-c3cc4c(=O)[nH]cnc4[nH]3)c2nc1NC(C)(C)C	Active
CHEMBL4168859	O=C(Nc1cc(-c2ccccc2)cc2[nH]ncc12)C1CC1	Inactive
CHEMBL3651898	C[C@@H]1C[C@H](O)C[C@H](c2ccncc2NC(=O)c2ccc(F)c(-c3c(F)cccc3F)n2)C1	Active
CHEMBL4127463	CN(C)CCN(C)c1cncc(-c2ccc3[nH]cc(-c4ccc(C(F)(F)F)cc4)c3c2)n1	Inactive
CHEMBL3915882	Cc1nc2cccc(-c3cc(C(N)=O)c(C4CC4)[nH]3)c2nc1NC(C)(C)C	Active
CHEMBL309885	COc1ccc(CNC(=O)Nc2ccc3ccc(C(=O)O)c(O)c3n2)cc1	Inactive
CHEMBL4113806	O[C@@H]1CCCN(c2ccncc2Nc2ncc3ccc(-c4nccs4)nn23)C1	Active
CHEMBL1782506	O=C(O)c1cc2cc(OC(F)(F)F)ccc2o1	Inactive
CHEMBL246655	N#Cc1c(-c2ccccc2)cc(-c2ccc(O)cc2)nc1N	Inactive
CHEMBL3910799	Cc1nc2cccc(-c3cc4c([nH]3)CCNC4=O)c2nc1N	Active
CHEMBL3941161	Cc1nc2cccc(-c3cc4n(n3)CCNC4=O)c2nc1NC(C)(C)C	Inactive
CHEMBL3660046	c1cncc(COc2cccc3ccc(-c4nnc5ccccn45)nc23)c1	Active
CHEMBL3264255	CN(C)CCCOc1cncc(-c2ccc3[nH]cc(-c4ccnc(N)n4)c3c2)n1	Active
CHEMBL3691966	COC(=O)N[C@H]1[C@@H](C)C[C@@H](c2ccncc2NC(=O)c2ccc(F)c(-c3c(F)cc(C4COC4)cc3F)n2)C[C@H]1N	Active
CHEMBL447602	COc1cc2c(Oc3ccc(-c4cnc(Nc5ccc(F)cc5)n(C)c4=O)nc3)ccnc2cc1OCCCN1CCOCC1	Inactive
CHEMBL4760855	O=C1N=C(N[C@H]2CCC[C@@H]2O)S/C1=C\c1ccc(-c2cccc(Cl)c2)o1	Inactive
CHEMBL3133836	CN1CCCCC1CCN1c2ccccc2Sc2ccc(Cl)cc21	Inactive
CHEMBL3687492	CO[C@H]1[C@@H](C)C[C@@H](c2ccncc2NC(=O)c2nc(-c3c(F)cccc3F)sc2N)C[C@H]1N	Active
CHEMBL4087394	N#Cc1c(-c2cccc3ccccc23)cc(-c2cccs2)[nH]c1=O	Inactive
CHEMBL4591510	CSc1ncc(-c2cc(-c3ccc4c(c3)OCO4)[nH]c(=O)c2C#N)n1Cc1ccccc1	Inactive
CHEMBL2017360	CNC(=O)c1cccc2c1nc(Nc1ccccc1Cl)c1ccsc12	Active
CHEMBL1952140	Nc1ccc(-n2nnc3ccc(NCC4CCNCC4)nc32)cn1	Inactive
CHEMBL3950989	Cc1cc(N)nc(-c2c[nH]c3ccc(-c4nnc(NC(C)(C)C)o4)cc23)n1	Inactive
CHEMBL4108864	Nc1nnc(-c2ccc3[nH]cc(-c4cccc(N5CCCC[C@@H]5N)n4)c3c2)s1	Active
CHEMBL3660050	c1cc(OC2CCCNCC2)c2nc(-c3nnc4ccccn34)ccc2c1	Active
CHEMBL2017330	c1ccc(Nc2nc3c(-c4nnc[nH]4)cccc3n3cccc23)cc1	Active
CHEMBL466154	Cc1cc(O)cc2oc3cc(O)cc(O)c3c(=O)c12	Inactive
CHEMBL3981772	Nc1nnc(-c2ccc3[nH]cc(-c4cccc(-n5cccn5)n4)c3c2)o1	Active
CHEMBL3781651	COc1ccc(-c2cnc3c(Nc4ccc(N5CCCCC5)cc4)nccc3n2)cc1	Inactive
CHEMBL4746428	Cc1cn([C@@H](C)[C@@H]2CCNC[C@@H]2F)c2nc(C(N)=O)cc(Cl)c12	Active
CHEMBL3910416	Cc1cc(-c2c(-c3cccc(OC(F)(F)F)c3)cc3n2[C@@H](CCN)CNC3=O)ccc1F	Active
CHEMBL3676311	C[C@H]1C[C@@H](c2ccncc2NC(=O)c2csc(-c3c(F)cccc3F)n2)C[C@@H](N)[C@H]1F	Active
CHEMBL2442316	N[C@H]1CC[C@H](Nc2ccn3ncc(-c4ccc5ccccc5c4)c3n2)CC1	Active
CHEMBL3354512	O=C(Nc1cnccc1O[C@@H]1CCNC1)c1csc(-c2c(F)cccc2F)n1	Active
CHEMBL4130159	CN(C)CCNc1cncc(-c2ccc3[nH]cc(-c4cc(C(=O)O)ccc4F)c3c2)n1	Active
CHEMBL3691914	COCCOc1cc(F)c(-c2nc(C(=O)Nc3cnccc3[C@@H]3C[C@H](C)[C@H](OCCS(C)(=O)=O)[C@H](N)C3)ccc2F)c(F)c1	Active
CHEMBL3948227	COc1ccc(-c2c[nH]c3ccc(-c4nnc(N)s4)cc23)nc1OC	Active
CHEMBL2035627	O=C(NCCN1CCCCC1)c1ccc(-c2nc3c(oc4ccc(Br)cc43)c(=O)[nH]2)c(Cl)c1	Active
CHEMBL4062679	Nc1ccc(-c2c[nH]c3cc(-c4ccc(N5CCC(N)CC5)cc4)ccc23)c(F)n1	Active
CHEMBL3687502	CO[C@H]1[C@@H](C)C[C@@H](c2ccncc2NC(=O)c2ccc(F)c(-c3c(F)cccc3F)n2)C[C@H]1N	Active
CHEMBL3979954	Cc1nc2cccc(-c3cc4c([nH]3)[C@H](C)NC4=O)c2nc1NC1(C)CC1	Active
CHEMBL1782509	O=C(O)c1cc2cc(-c3cncc(NCC4CCNCC4)n3)ccc2o1	Inactive
CHEMBL3918273	C[C@H]1NC(=O)c2cc(-c3cccc4c(=O)n(C)c(N[C@H]5CCC[C@@H](N)C5)nc34)[nH]c21	Active
CHEMBL1952110	COc1ccc(-n2nnc3ccc(N4CCCCCC4)nc32)cc1	Inactive
CHEMBL3651981	C[C@H]1C[C@@H](c2ccncc2NC(=O)c2ccc(F)c(-c3c(F)cccc3F)n2)C[C@@H](N)[C@H]1O	Active
CHEMBL4061455	Cn1c(I)c(Cl)c2c(Cl)cc(C(N)=O)nc21	Active
CHEMBL4061984	O=C1NC(=S)S/C1=C\c1csc(-c2ccc(O)cc2)n1	Active
CHEMBL4125725	NCCNc1cncc(-c2ccc3[nH]cc(-c4ccccc4F)c3c2)n1	Active
CHEMBL3687480	CO[C@@H]1[C@@H](C)C[C@@H](c2ccncc2NC(=O)c2nc(-c3c(F)cccc3F)ncc2N)C[C@H]1N	Active
CHEMBL3913446	Cc1nc2cccc(-c3cc4c([nH]3)[C@@H](C)NC4=O)c2nc1N[C@H]1CCC[C@@H](NCC(F)(F)F)C1	Active
CHEMBL3963777	CC1(C)COCCN1c1cnc2cccc(-c3cc4c([nH]3)CCNC4=O)c2n1	Active
CHEMBL493937	CN1CCCN(c2cncc(-c3cccc(/C=C/C(=O)O)c3)n2)CC1	Active
CHEMBL4541192	Cc1nc2cccc(-c3cc4c([nH]3)[C@@H](CCN)NC4=O)c2nc1NC(C)(C)C	Active
CHEMBL3913112	N[C@H]1C[C@@H](F)CN(c2ccncc2Nc2ncc3ccc(-c4c(F)cccc4F)nn23)C1	Active
CHEMBL3906955	Cc1noc(C)c1-c1ccncc1Nc1ncc2ccc(-c3c(F)cccc3F)nn12	Inactive
CHEMBL3394073	Nc1nnc(-c2ccc3[nH]cc(-c4cncc(N5CCOCC5)n4)c3c2)s1	Active
CHEMBL3903730	Cc1nc2cccc(-c3cc4c([nH]3)CCNC4=O)c2nc1NC(C)(C)CS(C)(=O)=O	Active
CHEMBL3809377	Cc1nc2cccc3c2nc1NC[C@H](C)CC[C@H]1CNC(=O)c2cc-3[nH]c21	Active
CHEMBL3972469	Nc1nnc(-c2ccc3[nH]cc(-c4cccc(N5CCCCC5=O)n4)c3c2)s1	Active
CHEMBL3970144	O=C1NCCc2[nH]c(-c3cccc4ccc(NCc5ccccc5)nc34)cc21	Active
CHEMBL3639862	C[C@H]1C[C@@H](c2ccncc2NC(=O)c2ccc(F)c(-c3c(F)cccc3F)n2)C[C@@H](N)[C@H]1S(=O)(=O)CCO	Active
CHEMBL3962369	CC(C)(Nc1nnc(-c2ccc3[nH]cc(-c4ncccn4)c3c2)o1)c1ccccc1	Active
CHEMBL2017351	COc1cccc(Nc2nc3c(-c4nnc[nH]4)cccc3c3sccc23)c1	Active
CHEMBL3660067	OC1(COc2cccc3ccc(-c4nnc5ccccn45)nc23)CCN(Cc2ccccc2)CC1	Active
CHEMBL3961776	Cc1nc2cccc(-c3cc4c([nH]3)CNC4=O)c2nc1NCC(F)(F)F	Active
CHEMBL3660028	CC(C)(C)COc1cccc2ccc(-c3nnc4ccccn34)nc12	Active
CHEMBL4084410	Clc1ccnc2[nH]c(-c3ccc(N4CCNCC4)cc3)cc12	Inactive
CHEMBL3944421	C[C@H]1NC(=O)c2cc(-c3c(F)ccc4c(=O)n(C5CC5)c(NC5(C)CCC5)nc34)[nH]c21	Active
CHEMBL3913009	Nc1nnc(-c2ccc3[nH]cc(-c4cccc(N5CCCCC5)n4)c3c2)s1	Active
CHEMBL3660040	CCCC(Oc1cccc2ccc(-c3nnc4ccccn34)nc12)[C@H](CC)CN	Active
CHEMBL4101797	CCn1cc(C(=O)O)c(=O)c2cc(F)c(NC(CC(=O)O)C(=O)O)c([N+](=O)[O-])c21	Inactive
CHEMBL3660064	CCC1(COc2cccc3ccc(-c4nnc5ccccn45)nc23)CCNCC1	Active
CHEMBL2035630	O=c1[nH]c(-c2ccc(NCC3CCNCC3)cc2)nc2c1oc1ccc(Br)cc12	Active
CHEMBL3979034	CC(=O)NCC[C@H]1CNC(=O)c2cc(-c3cccc(OC(F)(F)F)c3)c(-c3ccccc3)n21	Active
CHEMBL4115235	C[C@@H]1[C@@H](N)CCCN1c1ccncc1Nc1ncc2ccc(-c3ncccc3F)nn12	Active
CHEMBL3105022	C[C@H]1CN(c2ccncc2NC(=O)c2ccc(F)c(-c3c(F)cccc3F)n2)C[C@@H](N)[C@@H]1O	Active
CHEMBL1782528	O=C(O)c1cc2cc(Br)cc(C(=O)NC3CCNCC3)c2o1	Inactive
CHEMBL3932794	CC1CCCCN1c1ccnc(-c2c[nH]c3ccc(-c4nnc(N)o4)cc23)n1	Active
CHEMBL3912113	CN1CCCC(Oc2ccnc(-c3c[nH]c4ccc(-c5nnc(N)o5)cc34)n2)C1	Active
CHEMBL3956574	Clc1cccc(-c2cnn3ccc(NC4CCOCC4)nc23)c1	Inactive
CHEMBL3687439	C[C@@H]1C[C@H](c2ccncc2NC(=O)c2ccc(F)c(-c3c(F)cccc3F)n2)C[C@H](N)[C@@H]1N=[N+]=[N-]	Active
CHEMBL3979978	CC(=O)c1ccc(-c2c(-c3cccc(OC(F)(F)F)c3)cc3n2[C@@H](CCCN)CNC3=O)cc1	Active
CHEMBL4115280	C[C@@H]1C[C@H](N)CN(c2ccncc2Nc2ncc3ccc(-c4ncccc4Cl)nn23)C1	Active
CHEMBL3781610	COc1cccc(Nc2cncc3ncc(-c4ccc(N5CCCCC5)cc4)nc23)c1	Inactive
CHEMBL1802845	CCCCNC1=N/C(=C\c2ccc3c(c2)OCO3)C(=O)N1C	Inactive
CHEMBL3905697	Cc1nc2cccc(-c3cc4c([nH]3)CCNC4=O)c2nc1NC1CC(O)C1	Active
CHEMBL4789651	O=C1N=C(NC2CC2)S/C1=C\c1ccc(-c2cccc(Cl)c2)o1	Inactive
CHEMBL3687473	C[C@@H]1C[C@H](c2ccncc2NC(=O)c2nc(-c3c(F)cccc3F)sc2N)C[C@H](N)[C@@H]1OCCC#N	Active
CHEMBL413552	O=c1c(O)c(-c2ccc(O)c(O)c2)oc2cc(O)c(O)c(O)c12	Inactive
CHEMBL3914508	CC(C)(O)[C@H]1CC[C@H](Nc2ccc3ncc(-c4cccc(F)c4)n3n2)CC1	Active
CHEMBL3970981	N#CCn1cc(-c2cc3c(cn2)cnn3-c2cccc(N3CCCNCC3)n2)cn1	Inactive
CHEMBL3958260	CNc1nnc(-c2ccc3[nH]cc(-c4csc(-c5ccoc5)n4)c3c2)s1	Inactive
CHEMBL3914639	COc1ccc(-n2ncc3cnc(-c4cncc(C)n4)cc32)nc1N1CCC[C@H](N)C1	Inactive
CHEMBL3920733	N[C@H]1CCCN(c2ccncc2Nc2ncc3ccc(-c4ncccc4Cl)nn23)C1	Active
CHEMBL2017324	Fc1ccccc1Nc1nc2c(-c3nnc[nH]3)cccc2c2sccc12	Active
CHEMBL3660052	CON(C)C(=O)[C@@H]1CC(Oc2cccc3ccc(-c4nnc5ccccn45)nc23)CCN1	Active
CHEMBL3970207	Cc1nc2cccc(-c3cc4c([nH]3)CCNC4=O)c2nc1NCC(C)C	Active
CHEMBL3781989	c1ccc(-c2cnc3cncc(Nc4ccc(N5CCCCC5)cc4)c3n2)cc1	Inactive
CHEMBL3765175	COc1ccc2nnnc(Nc3cccc(OC(F)(F)F)c3)c2n1	Inactive
CHEMBL4108073	Fc1ccccc1-c1c[nH]c2ccc(-c3nnc(NCC[C@H]4CCCCN4)s3)cc12	Active
CHEMBL3941198	CC(C)Nc1nnc(-c2ccc3[nH]cc(-c4nc(C(N)=O)cc(C5CC5)n4)c3c2)o1	Active
CHEMBL4068718	O=C1NC(=S)S/C1=C\c1csc(-c2cccc(Cl)c2)n1	Active
CHEMBL4470576	CC1(C#Cc2c(Cl)c3c(Cl)cc(C(N)=O)nc3n2[C@H]2CCCNC2)COC1	Active
CHEMBL3952561	c1cc(C2CC2)nc(-c2c[nH]c3ccc(-c4nnc(NC5COC5)o4)cc23)n1	Active
CHEMBL3393716	Nc1ccc(-c2ccc3[nH]nc(-c4cncc(O[C@H]5CNCCC56CC6)n4)c3c2)c(F)c1	Active
CHEMBL4126656	Fc1ccccc1-c1c[nH]c2ccc(-c3cncc(N4CCCNCC4)n3)cc12	Active
CHEMBL1782519	O=C(O)c1cc2cc(Br)cc(OCc3ccncc3)c2o1	Inactive
CHEMBL3936239	NCC[C@H]1CNC(=O)c2cc(-c3cccc(OC(F)(F)F)c3)c(-c3cccc(C(F)(F)F)c3)n21	Active
CHEMBL3660096	Fc1cc(OCC2(F)CCNCC2)c2nc(-c3nnc4ccccn34)ccc2c1	Active
CHEMBL3976139	CN1CCN(Cc2ccc(-c3c(-c4cccc(OC(F)(F)F)c4)cc4n3C(CCCl)CNC4=O)cc2)CC1	Active
CHEMBL3908640	O=S1(=O)CCC(CNc2ccc3ncc(-c4cccc(OC(F)(F)F)c4)n3n2)CC1	Active
CHEMBL3676303	N[C@H]1CCCN(c2ccncc2NC(=O)c2csc(-c3ccccc3F)n2)C1	Active
CHEMBL3660043	NCC(F)(F)COc1cccc2ccc(-c3nnc4ccccn34)nc12	Active
CHEMBL1915649	NC(=O)c1cccc2c1nc(Nc1ccccc1F)c1ccncc12	Active
CHEMBL3691975	COC(=O)N[C@H]1[C@@H](C)C[C@@H](c2ccncc2NC(=O)c2ccc(F)c(-c3c(F)cc(OC)cc3F)n2)C[C@H]1N	Active
CHEMBL1915447	FC(F)(F)Oc1ccc(Nc2nc3c(-c4nnc[nH]4)cccc3c3cnccc23)c(Cl)c1	Active
CHEMBL3687421	CCOC(=O)N[C@H]1[C@@H](C)C[C@@H](c2ccncc2NC(=O)c2ccc(F)c(-c3c(F)cccc3F)n2)C[C@H]1N	Active
CHEMBL3982185	c1cc2[nH]cc(-c3cncc(C4CC4)n3)c2cc1-c1nnc(NC2COC2)o1	Active
CHEMBL4086532	NC(=O)c1cc(Cl)c2c(Cl)c(I)n(C3CCCC(O)C3)c2n1	Active
CHEMBL2035606	O=c1[nH]c(-c2ccccc2Cl)nc2c1oc1ccc(O)cc12	Inactive
CHEMBL3892102	CC(C)Nc1nc2c(-c3cc4c([nH]3)CCNC4=O)cccc2c(=O)n1-c1ccccc1	Active
CHEMBL3691985	CCOCc1cc(F)c(-c2nc(C(=O)Nc3cnccc3[C@@H]3C[C@H](C)[C@H](NC(=O)OC)[C@H](N)C3)ccc2F)c(F)c1	Active
CHEMBL3920771	O[C@H]1CC[C@@H](Nc2ccc3ncc(-c4cccc(OC(F)(F)F)c4)n3n2)CC1	Active
CHEMBL3902148	C[C@H]1NC(=O)c2cc(-c3c(F)ccc4c(=O)n(C)c(NC(C)(C)C)nc34)[nH]c21	Active
CHEMBL3940639	O=C1NCCc2[nH]c(-c3cccc4ccc(O[C@@H]5CCCNC5)nc34)cc21	Active
CHEMBL3676275	CC1CCN(c2ccncc2NC(=O)c2csc(-c3c(F)cccc3F)n2)CC1N	Active
CHEMBL3298891	NC[C@@H](NC(=O)C[C@H]1CNC(=O)c2cc(-c3cccc(F)c3)cn21)c1ccccc1	Active
CHEMBL3660069	COC1(COc2cccc3ccc(-c4nnc5ccccn45)nc23)CCNCC1	Active
CHEMBL3687522	COc1cc(F)c(-c2nc(C(=O)Nc3cnccc3[C@@H]3C[C@H](C)[C@H](S(C)(=O)=O)[C@H](N)C3)ccc2F)c(F)c1	Active
CHEMBL3687467	C[C@H]1CN(c2ccncc2NC(=O)c2ccc(F)c(-c3c(F)cccc3F)n2)C[C@@H](N)[C@H]1C#N	Active
CHEMBL3912707	CN1CCN(Cc2ccc(-c3c(-c4cccc(OC(F)(F)F)c4)cc4n3[C@@H](CCN)CNC4=O)cc2)CC1	Active
CHEMBL3909351	Cn1c(NC(C)(C)C)nc2c(-c3cc4c([nH]3)[C@@H](CCN)NC4=O)cccc2c1=O	Active
CHEMBL3910008	N[C@H]1CCCN(c2ccncc2Nc2ncc3ccc(-c4nccs4)nn23)C1	Active
CHEMBL3684963	Brc1c(Br)c(Br)c2[nH]c(NCc3ccccc3)nc2c1Br	Inactive
CHEMBL3676276	CC1CC(N)CN(c2ccncc2NC(=O)c2csc(C3CCCCC3)n2)C1	Active
CHEMBL3949102	Cc1nc2ccc(F)c(-c3cc4c([nH]3)C3(CC3)NC4=O)c2nc1NC1(C)CC1	Active
CHEMBL3952291	CNc1nnc(-c2ccc3[nH]cc(-c4cccc(-n5ccnc5C)n4)c3c2)s1	Inactive
CHEMBL3937423	N[C@H]1CCCN(c2ccncc2Nc2ncc3ccc(-c4ccccn4)nn23)C1	Active
CHEMBL4129779	COc1ccc(-c2c[nH]c3ccc(-c4cncc(NCCN(C)C)n4)cc23)cc1	Active
CHEMBL3909184	CC(=O)N1CCc2[nH]c(-c3cccc4nc(C)c(NC(C)(C)C)nc34)cc2C1=O	Active
CHEMBL3986680	Cc1nc2cccc(-c3[nH]c4c(c3C)C(=O)NCC4)c2nc1NC(C)(C)C	Active
CHEMBL3914535	CCc1nc2cccc(-c3cc4c([nH]3)CCNC4=O)c2nc1NC(C)(C)C	Active
CHEMBL4129929	NC1CCCN(c2cncc(-c3ccc4[nH]cc(-c5ccccc5F)c4c3)n2)C1	Active
CHEMBL3651917	CCc1ccc(F)c(-c2cccc(C(=O)Nc3cnccc3[C@@H]3C[C@H](C)C[C@H](N)C3)n2)c1F	Active
CHEMBL454557	O=C1NC(=O)/C(=C/c2ccc(OC(F)(F)F)cc2)S1	Inactive
CHEMBL3927952	Cc1cncc(-c2cc3c(cn2)cnn3-c2cccc(N3CCCC(N)C3C)n2)n1	Inactive
CHEMBL3354518	Nc1sc(-c2c(F)cccc2F)nc1C(=O)Nc1cnccc1O[C@H]1CCNC1	Active
CHEMBL3905357	CC1CNC(=O)c2cc(-c3cccc4ccc(Oc5ccccc5)nc34)[nH]c21	Active
CHEMBL3946889	Cc1nc2cccc(-c3cc4c([nH]3)C(C)N(C(=O)OC(C)(C)C)C4=O)c2nc1NC(C)(C)C	Active
CHEMBL2147763	COc1ccc2c(c1CN1CCNCC1)O/C(=C\c1c[nH]c3ccccc13)C2=O	Active
CHEMBL3907991	Cc1nc2cccc(-c3cc4c([nH]3)[C@@H](C)NC4=O)c2nc1N[C@H]1CCC[C@@H](NS(C)(=O)=O)C1	Active
CHEMBL3907325	Cc1nc2cccc(-c3cc4c([nH]3)CCCNC4=O)c2nc1NC(C)(C)C	Active
CHEMBL3975308	CC(C)(O)[C@H]1CC[C@H](Nc2ccc3ncc(-c4cccc(C(F)(F)F)c4)n3n2)CC1	Active
CHEMBL1952108	Oc1ccc(-n2nnc3ccc(N4CCCCCC4)nc32)cc1	Inactive
CHEMBL1915445	Oc1ccc(Nc2nc3c(-c4nnc[nH]4)cccc3c3cnccc23)c(Cl)c1	Active
CHEMBL3935691	N[C@@H]1CCC[C@@H](Nc2ccc3cccc(-c4cc5c([nH]4)CCNC5=O)c3n2)C1	Active
CHEMBL1952131	FC(F)(F)Oc1cccc(-n2nnc3ccc(OC4CCNCC4)nc32)c1	Inactive
CHEMBL3984864	N#Cc1cccc(-c2c[nH]c3ccc(-c4nnc(N)s4)cc23)n1	Inactive
CHEMBL3966407	O=C1NCCc2[nH]c(-c3cccc4ccc(OC5CCCC5)nc34)cc21	Active
CHEMBL3893588	Nc1nnc(-c2ccc3[nH]cc(-c4nccc(C5CC5)n4)c3c2)o1	Active
CHEMBL4072278	O=C1NC(=S)S/C1=C\c1ccc2cccnc2n1	Inactive
CHEMBL3899021	Cc1nc2cccc(-c3cc4c([nH]3)CCNC4=O)c2nc1N[C@H]1CCCNC1	Active
CHEMBL1915643	NC(=O)c1cccc2c1nc(Nc1ccccc1Cl)c1ccncc12	Active
CHEMBL3975848	O=c1[nH]nc(-c2ccc3[nH]cc(-c4cncc(C5CC5)n4)c3c2)o1	Active
CHEMBL3687533	COCCOc1cc(F)c(-c2nc(C(=O)Nc3cnccc3[C@@H]3C[C@H](C)[C@@H](OC)[C@H](N)C3)ccc2F)c(F)c1	Active
CHEMBL2030398	CN1CCC[C@H]1c1nc2c(oc3ccc(Br)cc32)c(=O)[nH]1	Active
CHEMBL3923254	COC(=O)[C@@H](C)Nc1nc2c(-c3cc4c([nH]3)CCNC4=O)cccc2nc1C	Active
CHEMBL4781813	CN1CCC(CNC2=NC(=O)/C(=C/c3csc(-c4ccc(NS(C)(=O)=O)cc4)n3)S2)CC1	Active
CHEMBL3945846	COc1nc(-c2c[nH]c3ccc(-c4nnc(NC(C)C)o4)cc23)cc(=O)[nH]1	Active
CHEMBL3687483	Cc1cc(F)c(-c2nc(C(=O)Nc3cnccc3[C@@H]3C[C@H](C)[C@H](OCCS(C)(=O)=O)[C@H](N)C3)ccc2F)c(F)c1	Active
CHEMBL3916044	CNc1nnc(-c2ccc3[nH]cc(-c4cccc(OC(F)(F)F)c4)c3c2)s1	Inactive
CHEMBL2030391	O=C(O)C1CCN(Cc2nc3c(oc4ccc(Br)cc43)c(=O)[nH]2)C1	Inactive
CHEMBL4854225	COc1ncc2cc1NS(=O)(=O)c1ccc(Cl)c(c1)C(=O)NCc1ccc(s1)-c1ncnc3cc-2sc13	Active
CHEMBL3691964	COC(=O)N[C@H]1[C@@H](C)C[C@@H](c2ccncc2NC(=O)c2ccc(F)c(-c3c(F)cc(C)cc3F)n2)C[C@H]1N	Active
CHEMBL82633	O=C(NCc1cccc(O)c1O)c1ccc2ccc(C(=O)O)c(O)c2n1	Inactive
CHEMBL3355544	O[C@H]1CC[C@H](Nc2ccn3ncc(-c4cccc(OC(F)(F)F)c4)c3n2)CC1	Active
CHEMBL3651902	N[C@H]1CCC[C@@H](c2ccncc2NC(=O)c2cccc(-c3ccc(O)cc3F)n2)C1	Active
CHEMBL2048867	N[C@@H]1CCCN(c2c(Br)cccc2/C=C2\SC(=O)NC2=O)C1	Active
CHEMBL4552628	Cc1sc(C(=O)N[C@@H]2[C@H](N)CCCC2(F)F)cc1-c1cnn2cc(Cl)cnc12	Inactive
CHEMBL3953164	Cc1cncc(-c2cc3c(cn2)cnn3-c2ccc(F)c(N3CCC[C@H](N)C3)n2)n1	Inactive
CHEMBL3651900	C[C@H]1C[C@@H](c2ccncc2NC(=O)c2ccc(F)c(-c3c(F)cc(O)cc3F)n2)C[C@@H](N)[C@@H]1O	Active
CHEMBL4065094	NC(=O)c1cc(Cl)c2c(Cl)c(I)n(C3CCC(O)CC3)c2n1	Active
CHEMBL584195	O=Cc1c[nH]c2c1ccc1c3cc(Br)ccc3[nH]c12	Inactive
CHEMBL1952330	FC(F)(F)Oc1cccc(-c2cnc3ccc(NCC4CCNCC4)nn23)c1	Inactive
CHEMBL3929768	N[C@H]1CCCN(c2ccc3ncc(-c4cccc(OC(F)(F)F)c4)n3n2)C1	Active
CHEMBL3687437	C[C@@H]1C[C@H](c2ccncc2NC(=O)c2ccc(F)c(-c3c(F)cccc3F)n2)C[C@H](N)[C@@H]1NS(C)(=O)=O	Inactive
CHEMBL3912390	O=C1NC(=O)/C(=C/c2cnn3c(NC4CC4)cc(N4CCOCC4)nc23)S1	Inactive
CHEMBL3940389	FC(F)(F)CNc1nnc(-c2ccc3[nH]cc(-c4nccc(C5CC5)n4)c3c2)o1	Active
CHEMBL3104851	Cc1c(O)c(O)c2c(c1C=O)[C@@H]1O[C@H](O2)c2c(C)c(O)c(O)c(O)c2C1=O	Inactive
CHEMBL583972	O=Cc1c[nH]c2c1ccc1c3ccccc3[nH]c12	Inactive
CHEMBL4206921	CCN(CC)CCCOc1cc(-c2ccc3[nH]cc(-c4ccnc(N)n4)c3c2)nc(N)n1	Active
CHEMBL3973281	N[C@H]1CC[C@H](Nc2ccc3ncc(-c4cccc(OC(F)(F)F)c4)n3n2)CC1	Active
CHEMBL3687527	C[C@H]1C[C@@H](c2ccncc2NC(=O)c2ccc(F)c(-c3c(F)cc(C4(O)CCOCC4)cc3F)n2)C[C@@H](N)[C@H]1OCCS(C)(=O)=O	Active
CHEMBL3973689	Nc1cccc(-c2ccncc2Nc2ncc3ccc(-c4c(F)cccc4F)nn23)c1	Active
CHEMBL3939400	Cc1nc2cccc(-c3cc4c([nH]3)CCNC4=O)c2nc1-c1ccc(N)cc1Cl	Active
CHEMBL4083726	O=C1NC(=S)S/C1=C\c1csc(-c2cccc(O)c2)n1	Active
CHEMBL1782527	O=C(O)c1cc2cc(Br)cc(OCC(=O)N3CCNCC3)c2o1	Inactive
CHEMBL3946176	CC[C@H]1NC(=O)c2cc(-c3cccc4c(=O)n(C)c(NC(C)(C)C)nc34)[nH]c21	Active
CHEMBL2147765	CCCOc1ccc2c(c1CN1CCNCC1)O/C(=C\c1c[nH]c3ccccc13)C2=O	Active
CHEMBL3298887	O=C(CC1CNC(=O)c2cc(-c3cc(Cl)ccc3F)cn21)NCc1ccco1	Inactive
CHEMBL4580240	Cc1nc2sc3c(c2c(C)c1Br)NC(c1ccc(O)c(O)c1)NC3=O	Active
CHEMBL3937161	Cc1nc2cccc(-c3cc4c([nH]3)[C@@H](C)NC4=O)c2nc1NCC(F)F	Active
CHEMBL3660011	CC(C)(C)OC(=O)NCCCNc1cccc2ccc(-c3nnc4ccccn34)nc12	Active
CHEMBL3676295	N[C@@H]1C[C@H](c2ccncc2NC(=O)c2csc(-c3c(F)cccc3F)n2)CC[C@H]1O	Active
CHEMBL3913508	COc1ccc(Cl)cc1-c1ccc2cccc(-c3cc4c([nH]3)CCNC4=O)c2n1	Active
CHEMBL1952125	FC(F)(F)Oc1cccc(-n2nnc3ccc(NC4CC5(CCNCC5)C4)nc32)c1	Active
CHEMBL3652005	N[C@H]1C[C@@H](C(F)(F)F)C[C@@H](c2ccncc2NC(=O)c2ccc(F)c(C3CCCCC3)n2)C1	Active
CHEMBL1917018	O=C1NC(=S)S/C1=C\c1c[nH]c2ccccc12	Inactive
CHEMBL3916318	CN(C)C1CCN(C[C@@H](NC(=O)C[C@H]2CNC(=O)c3cc(-c4ccc(F)c(F)c4)cn32)C2CCCCC2)CC1	Active
CHEMBL1915426	Clc1cccc(Nc2nc3c(-c4nnc[nH]4)cccc3c3cnccc23)c1	Active
CHEMBL1803079	CCCNC1=N/C(=C\c2ccc3c(c2)OCO3)C(=O)N1	Inactive
CHEMBL1240961	O=Cc1c[nH]c2c1ccc1c2[nH]c2cccc(Br)c21	Active
CHEMBL3651988	Nc1ccc(-c2c(F)cccc2F)nc1C(=O)Nc1cnccc1C1=C[C@@H](N)[C@@H](O)CC1	Active
CHEMBL3354514	O=C(Nc1cnccc1OC1CCCCC1)c1csc(-c2c(F)cccc2F)n1	Active
CHEMBL496782	COc1cccc(/C=C2\SC(=O)NC2=O)c1	Inactive
CHEMBL479	CSc1ccc2c(c1)N(CCC1CCCCN1C)c1ccccc1S2	Inactive
CHEMBL3968789	c1cc(N2CCCNCC2)nc(-n2ncc3cnc(-c4cn[nH]c4)cc32)c1	Inactive
CHEMBL3934242	Cc1nc2cccc(-c3cc4c([nH]3)C(COCc3ccccc3)NC4=O)c2nc1NC1(C)CC1	Active
CHEMBL4225287	CC(C)Nc1ccc2ccn(-c3cncc(-c4ccc(C(=O)O)cc4)n3)c2c1	Inactive
CHEMBL2147764	CCOc1ccc2c(c1CN1CCNCC1)O/C(=C\c1c[nH]c3ccccc13)C2=O	Active
CHEMBL4069566	O=C1NC(=S)S/C1=C\c1csc(-c2ccccc2O)n1	Active
CHEMBL3660023	CC(C)(CN)COc1cccc2ccc(-c3nnc4ccccn34)nc12	Active
CHEMBL496786	O=C1NC(=O)/C(=C/c2ccc(F)cc2)S1	Active
CHEMBL4096630	COC/C=C/c1c(Cl)c2c(Cl)cc(C(N)=O)nc2n1C1CCCNC1	Active
CHEMBL3937592	FC1(F)CCC(CNc2ccc3ncc(-c4cccc(OC(F)(F)F)c4)n3n2)CC1	Inactive
CHEMBL3957722	Cc1nc2ccc(F)c(-c3cc4c([nH]3)CCNC4=O)c2nc1NC1(C)CCC1	Active
CHEMBL3660029	CC(C)(CO)COc1cccc2ccc(-c3nnc4ccccn34)nc12	Active
CHEMBL3957476	CNC(=O)c1ncc(F)c(-c2c[nH]c3ccc(-c4nnc(NC(C)C)o4)cc23)n1	Inactive
CHEMBL3915913	N[C@H]1CCC[C@@H]1Nc1cncc(-c2cc3c(cn2)cnn3-c2ccccn2)n1	Inactive
CHEMBL3967572	O=C1NCCc2[nH]c(-c3cccc4ccc(Nc5cncnc5)nc34)cc21	Active
CHEMBL3660012	NCCCNc1cccc2ccc(-c3nnc4ccccn34)nc12	Active
CHEMBL4443684	C[C@H]1NC(=O)c2cc(-c3cccc4c(=O)n(C[C@H]5CN(C)CCO5)c(NC(C)(C)C)nc34)[nH]c21	Active
CHEMBL3956736	CC1(C)CCCN1c1cnc2cccc(-c3cc4c([nH]3)CCNC4=O)c2n1	Active
CHEMBL2035626	NCc1ccc(-c2nc3c(oc4ccc(Br)cc43)c(=O)[nH]2)c(Cl)c1	Active
CHEMBL4113302	Cc1cncc(-c2cc3c(cn2)cnn3-c2cccc(N3C[C@@H](N)C[C@@H](F)C3)n2)n1	Inactive
CHEMBL3925198	Cc1nc2cccc(-c3cc4c([nH]3)CCNC4=O)c2nc1N(C)C(C)(C)C	Active
CHEMBL3896761	Cc1nc2cccc(-c3cc4c([nH]3)CCNC4=O)c2nc1NC1CCS(=O)(=O)C1	Active
CHEMBL3935018	Cc1cncc(-c2cc3c(cn2)cnn3-c2cnc(C)c(N3CCC[C@H](N)C3)n2)n1	Inactive
CHEMBL2035609	O=c1[nH]c(-c2ccccc2Cl)nc2c1oc1ccc(OC(F)(F)F)cc12	Inactive
CHEMBL3685747	C[C@@H]1C[C@H](N)CN(c2ccncc2Nc2cccc3cnc(-c4c(F)cccc4F)nc23)C1	Active
CHEMBL3676281	CC[C@@H]1C[C@H](N)CN(c2ccncc2NC(=O)c2csc(-c3c(F)cccc3F)n2)C1	Active
CHEMBL4128288	CN(C)CCNc1cncc(-c2ccc3[nH]cc(-c4cc(C#N)ccc4F)c3c2)n1	Active
CHEMBL3355550	O[C@H]1CC[C@H](Nc2ccn3ncc(-c4cccc(C(F)(F)F)c4)c3n2)CC1	Active
CHEMBL3664634	FC1(COc2cccc3ccc(-c4nnc5ccccn45)nc23)CCNCC1	Active
CHEMBL3684957	Brc1c(Br)c(Br)c2[nH]c(Nc3ccncc3)nc2c1Br	Active
CHEMBL3689336	NCc1cccc(CNc2nc3c(Br)c(Br)c(Br)c(Br)c3[nH]2)c1	Inactive
CHEMBL4108940	Nc1nnc(-c2ccc3[nH]cc(-c4cncc(O[C@@H]5CCCNC5)n4)c3c2)o1	Active
CHEMBL4127885	NC(=O)c1c(O)cc(O)c2c1oc1c(N)ncnc12	Inactive
CHEMBL3691924	C[C@H]1C[C@@H](c2ccncc2NC(=O)c2ccc(F)c(-c3c(F)cc(OC4CCOCC4)cc3F)n2)C[C@@H](N)[C@@H]1OCCS(C)(=O)=O	Active
CHEMBL3965060	FC(F)(F)c1cccc(-c2cnc3ccc(NC4CCOCC4)nn23)c1	Active
CHEMBL1915438	Clc1ccccc1Nc1nc2c(-c3nnc[nH]3)cccc2c2cnccc12	Active
CHEMBL4562507	CN1CCOc2c1cnn1c(-c3ccc4cccc(NCC5CCOCC5)c4c3)nnc21	Active
CHEMBL3393700	Fc1cccc(F)c1-c1ccc2[nH]nc(-c3cncc(NC4CNC4)n3)c2c1	Active
CHEMBL3978475	Cc1nc2cccc(-c3cc4n(c3)CCNC4=O)c2nc1NC1(C)CC1	Active
CHEMBL4128290	COc1cccc(-c2c[nH]c3ccc(-c4cncc(NCCN(C)C)n4)cc23)c1	Active
CHEMBL3906206	O=C1NCCc2[nH]c(-c3cccc4ccc(Nc5cccc(F)c5)nc34)cc21	Active
CHEMBL4441708	C[C@H]1NC(=O)c2cc(-c3cccc4c(=O)n(CC5CC5)c(NC(C)(C)C)nc34)[nH]c21	Active
CHEMBL3394172	Nc1nnc(-c2ccc3[nH]cc(-c4cncc(OC5CCCC5)n4)c3c2)s1	Inactive
CHEMBL4445116	CC(C)(C#N)CC#Cc1c(Cl)c2c(Cl)cc(C(N)=O)nc2n1[C@H]1CCCNC1	Active
CHEMBL3687462	COC(=O)N(C)[C@H]1[C@@H](N)C[C@@H](c2ccncc2NC(=O)c2ccc(F)c(-c3c(F)cc(C)cc3F)n2)C[C@H]1C	Active
CHEMBL4099230	O=C1NC(=S)S/C1=C\c1c[nH]c2ncccc12	Inactive
CHEMBL4461970	CN1CCOc2c1cnn1c(-c3ccc4cccc(NCC5CCCCC5)c4n3)nnc21	Inactive
CHEMBL4104355	NC(=O)c1cc(Cl)c2c(Cl)c(C3CC3)n([C@H]3CCCNC3)c2n1	Active
CHEMBL3964167	CC1CCN(c2cccc(-c3c[nH]c4ccc(-c5nnc(N)s5)cc34)n2)CC1	Active
CHEMBL3915618	CCc1nnc(-c2ccc3[nH]cc(-c4cncc(N(C)C)n4)c3c2)s1	Active
CHEMBL3922191	COc1cncc(-c2c[nH]c3ccc(-c4nnc(N)o4)nc23)c1	Inactive
CHEMBL1952120	O=C(CN1CCC(CNc2ccc3nnn(-c4cccc(OC(F)(F)F)c4)c3n2)CC1)C1CC1	Inactive
CHEMBL3691968	C[C@H]1C[C@@H](c2ccncc2NC(=O)c2ccc(F)c(-c3c(F)cc(C4(O)CCC4)cc3F)n2)C[C@@H](N)[C@H]1OCCC#N	Active
CHEMBL1952331	CCN1CCC(CNc2ccc3ncc(-c4cccc(OC(F)(F)F)c4)n3n2)CC1	Active
CHEMBL3354519	Fc1ccccc1-c1cccc(CNc2cnccc2OC2CCNCC2)n1	Active
CHEMBL2035604	Cc1ccc2oc3c(=O)[nH]c(-c4ccccc4Cl)nc3c2c1	Active
CHEMBL3905618	c1cc2[nH]cc(-c3cncc(C4CC4)n3)c2cc1-c1nnc(NC2CNC2)o1	Active
CHEMBL3936412	Cc1nc2cccc(-c3cc4c([nH]3)C(CO)NC4=O)c2nc1NC(C)(C)C	Active
CHEMBL3919337	CC(C)Nc1nnc(-c2ccc3[nH]cc(-c4nccc(C5CC5)n4)c3c2)o1	Active
CHEMBL3943939	O=C1NCCc2[nH]c(-c3cccc4ccc(Cc5ccccc5)nc34)cc21	Active
CHEMBL590109	NCCn1cc(-c2cc(-c3cc4ccccc4s3)c3[nH]ncc3c2)c2nc(N)ncc21	Inactive
CHEMBL3977572	Nc1nnc(-c2ccc3[nH]cc(-c4cccc(O)n4)c3c2)s1	Inactive
CHEMBL3966555	Cc1cccc(-c2c(-c3cccc(OC(F)(F)F)c3)cc3n2C(CCN)CNC3=O)c1	Active
CHEMBL3703185	CSc1ncc2ccc3c(C(N)=O)cn(C4CCNCC4)c3c2n1	Active
CHEMBL183906	O=C1NC(=O)/C(=C/c2cccc(C(F)(F)F)c2)S1	Inactive
CHEMBL3703184	CSc1ncc2ccc3c(C(N)=O)cn([C@H]4CC[C@@H](N)CC4)c3c2n1	Active
CHEMBL4446434	COc1cc(Br)cc2[nH]cc(-c3cnc(-c4ccc[nH]4)o3)c12	Inactive
CHEMBL3949274	Cc1cncc(-c2cc3c(cn2)cnn3-c2cccc(N3CCNC[C@@H]3C)n2)n1	Inactive
CHEMBL3957082	O=C1NCCc2[nH]c(-c3cccc4ccc(OCc5ccccc5)nc34)cc21	Active
CHEMBL3687419	C[C@H]1C[C@@H](c2ccncc2NC(=O)c2ccc(F)c(-c3c(F)cccc3F)n2)C[C@@H](N)/C1=N\O	Active
CHEMBL3945136	CNc1nnc(-c2ccc3[nH]cc(-c4ccnc(N5CCOCC5)n4)c3c2)s1	Active
CHEMBL3939783	Cc1nc2ccc(F)c(-c3cc4c([nH]3)[C@@H]([C@H](C)O)NC4=O)c2nc1NC1CC1	Active
CHEMBL3903402	Cc1nc2cccc(-c3cc4c([nH]3)[C@@H](C)NC4=O)c2nc1NC1(C)CC1	Active
CHEMBL3651983	N[C@@H]1C[C@H](c2ccncc2NC(=O)c2ccc(F)c(-c3ccccc3F)n2)CC[C@@H]1O	Active
CHEMBL3900258	Cc1cncc(-c2cc3c(cn2)cnn3-c2cccc(NC3CCNCC3)n2)n1	Inactive
CHEMBL2017348	Fc1ccc(Nc2nc3c(-c4nnc[nH]4)cccc3c3sccc23)c(F)c1	Active
CHEMBL3944757	c1cc(N2CCCNCC2)nc(-n2ncc3cnc(-c4cnn(C5CCC5)c4)cc32)c1	Inactive
CHEMBL3660057	Fc1ccn2c(-c3ccc4cccc(OC5CCNCC5F)c4n3)nnc2c1	Active
CHEMBL3890346	Cn1c(NC(C)(C)C)nc2c(-c3cc4c([nH]3)CCNC4=O)cccc2c1=O	Active
CHEMBL3972742	C[C@H]1CN(c2ccncc2Nc2ncc3ccc(-c4c(F)cccc4F)nn23)CCN1	Active
CHEMBL3685744	NC1CCCCN(c2ccncc2Nc2cccc3cnc(-c4c(F)cccc4F)nc23)C1	Inactive
CHEMBL3354520	Fc1cccc(F)c1-c1cccc(CNc2cnccc2OC2CCNCC2)n1	Inactive
CHEMBL3651971	C[C@H]1C[C@@H](c2ccncc2NC(=O)c2ccc(F)c(-c3ccccc3F)n2)C[C@@H](N)[C@H]1O	Active
CHEMBL3976705	CN(C)CC(=O)N1CCC(CNc2ccc3ncc(-c4cccc(OC(F)(F)F)c4)n3n2)CC1	Active
CHEMBL4113731	C[C@@H]1C[C@H](N)CN(c2ccncc2Nc2ncc3ccc(-c4ccccc4F)nn23)C1	Active
CHEMBL3923683	C[C@H]1CC[C@H](N)CN1c1ccncc1Nc1ncc2ccc(-c3ncccc3F)nn12	Active
CHEMBL3961823	Cc1cncc(-c2cc3c(cn2)cnn3-c2ccc(C(F)(F)F)c(N3CCC[C@H](N)C3)n2)n1	Inactive
CHEMBL4130071	FC(F)(F)c1ccc(-c2c[nH]c3ccc(-c4cncc(OC5CCNCC5)n4)cc23)cc1	Inactive
CHEMBL3889658	Nc1nnc(-c2ccc3[nH]cc(-c4cnn(CCN5CCOCC5)c4)c3c2)o1	Inactive
CHEMBL3890648	Cc1nc2cccc(-c3cc4c([nH]3)CCNC4=O)c2nc1NC(C)C	Active
CHEMBL4530924	C[C@H]1NC(=O)c2cc(-c3nccc4c(=O)n(C)c(NC(C)(C)C)nc34)[nH]c21	Active
CHEMBL2017345	FC(F)(F)Oc1ccc(Nc2nc3c(-c4nnc[nH]4)cccc3c3sccc23)c(Cl)c1	Active
CHEMBL3976267	Cc1cncc(-c2cc3c(cn2)cnn3-c2cccc(N3CC(N)CCC3C)n2)n1	Inactive
CHEMBL3355553	CO[C@H]1CC[C@H](Nc2ccn3ncc(-c4cccc(C(F)(F)F)c4)c3n2)CC1	Active
CHEMBL3899758	Cc1nc2cccc(-c3cc4c([nH]3)[C@@H](C)NC4=O)c2nc1O[C@H](C)C(F)(F)F	Active
CHEMBL3926062	Cc1nc2cccc(-c3c[nH]c(C(N)=O)c3)c2nc1NC(C)(C)C	Active
CHEMBL2037201	O=C1Nc2ccc(Cl)cc2/C1=C\c1ccc(-c2cccc(C(=O)N3CCCNCC3)c2)o1	Active
CHEMBL1782507	O=C(O)c1cc2cc(-c3cnccn3)ccc2o1	Inactive
CHEMBL3685740	N[C@@H]1CCCN(c2ccncc2Nc2cccc3cnc(-c4c(F)cccc4F)nc23)C1	Inactive
CHEMBL4583118	NC(=O)c1cc(Cl)c2c(Cl)c(C#CC3CNCCO3)n([C@H]3CCCNC3)c2n1	Active
CHEMBL1910897	c1cc(-c2ccc3c(-c4ccc(N5CCNCC5)cc4)n[nH]c3n2)ccn1	Inactive
CHEMBL3651912	C[C@H]1CN(c2ccncc2NC(=O)c2ccc(F)c(C3CCCCC3)n2)C[C@@H](N)[C@@H]1O	Active
CHEMBL3900425	FC1CCNCC1c1cccc(-n2ncc3cnc(-c4cnn(CC(F)(F)F)c4)cc32)n1	Inactive
CHEMBL3687484	Cc1cc(F)c(-c2nc(C(=O)Nc3cnccc3[C@@H]3C[C@H](N)[C@H](OCCS(C)(=O)=O)[C@H](C)C3)ccc2F)c(F)c1	Active
CHEMBL3958651	O=C1NCCc2[nH]c(-c3cccc4ccc(NC5CCCC5)nc34)cc21	Active
CHEMBL3957073	Cc1nc2cccc(-c3cc4c([nH]3)CNC4=O)c2nc1NC1(C)CC1	Active
CHEMBL52851	Cn1cc(C2=C(c3cn(C)c4ncccc34)C(=O)NC2=O)c2ccccc21	Inactive
CHEMBL3687455	C[C@@H]1C[C@H](c2ccncc2NC(=O)c2ccc(F)c(-c3c(F)cccc3F)n2)C[C@H](N)[C@H]1OCCC(=O)O	Inactive
CHEMBL4112816	Cc1cncc(-c2cc3c(cn2)cnn3-c2cccc(N3CCNC[C@H]3C)n2)n1	Inactive
CHEMBL2036118	CN(C)CCCCn1c2ccccc2c2ccc3c(C=O)c[nH]c3c21	Active
CHEMBL2048864	O=C1NC(=O)/C(=C/c2cccc(Cl)c2N2CCNCC2)S1	Active
CHEMBL3950282	Cc1nnc(-c2nc3cccc(-c4cc5c([nH]4)CCNC5=O)c3nc2NC(C)(C)C)o1	Active
CHEMBL1952102	Fc1ccc(-n2nnc3ccc(N4CCCCCC4)nc32)cc1	Inactive
CHEMBL3660010	c1cc(N[C@@H]2CCNC2)c2nc(-c3nnc4ccccn34)ccc2c1	Active
CHEMBL3960320	Cc1nc2cccc(-c3cc4c([nH]3)CCNC4=O)c2nc1NC1CCC1	Active
CHEMBL3297768	C[C@@H](CN1CCN(C)CC1)NC(=O)C[C@H]1CNC(=O)c2cc(-c3cccc(Cl)c3)cn21	Inactive
CHEMBL2035632	O=c1[nH]c(CN2CCC2)nc2c1oc1ccc(Br)cc12	Active
CHEMBL2048865	N[C@@H]1CCCN(c2ccccc2/C=C2\SC(=O)NC2=O)C1	Active
CHEMBL3651941	COc1ccc(F)c(-c2nc(C(=O)Nc3cnccc3[C@@H]3C[C@H](C)C[C@H](N)C3)ccc2F)c1	Active
CHEMBL3735890	COc1ccc2c(c1C(C)N1CCNCC1)O/C(=C\c1n[nH]c3ncccc13)C2=O	Active
CHEMBL3691929	CO[C@@H]1[C@@H](C)C[C@@H](c2ccncc2NC(=O)c2nc(-c3c(F)cccc3F)c(F)cc2N)C[C@H]1N	Active
CHEMBL4070441	NC(=O)c1cc(Cl)c2c(Cl)c(I)n(C3CCC(N)CC3)c2n1	Active
CHEMBL3355547	CO[C@H]1CC[C@H](Nc2ccn3ncc(-c4cccc(OC(F)(F)F)c4)c3n2)CC1	Inactive
CHEMBL3651992	C[C@@H]1C[C@@H](c2ccncc2NC(=O)c2nc(-c3c(F)cccc3F)ccc2N)C[C@@H](N)[C@H]1O	Active
CHEMBL3932879	Cc1nc2cccc(-c3[nH]c4c(c3Cl)C(=O)N[C@@H]4C)c2nc1NC(C)(C)C	Active
CHEMBL3687435	CC(=O)N[C@H]1[C@@H](N)C[C@@H](c2ccncc2NC(=O)c2ccc(F)c(-c3c(F)cccc3F)n2)C[C@H]1C	Active
CHEMBL4109503	C[C@@H]1CN(c2ccncc2Nc2ncc3ccc(-c4c(F)cccc4F)nn23)C[C@@H](N)[C@H]1O	Active
CHEMBL3948083	CC1(C)CN(c2cnc3cccc(-c4cc5c([nH]4)CCNC5=O)c3n2)CCN1	Active
CHEMBL3957474	CS(=O)(=O)c1ccc(-c2ccc3cnc(Nc4cnccc4N4CCC[C@H](N)C4)n3n2)c(F)c1	Active
CHEMBL3355988	CO[C@H]1CC[C@H](Nc2ccn3ncc(-c4cccc(Cl)c4)c3n2)CC1	Active
CHEMBL3809044	Cc1nc2cccc3c2nc1NC/C=C/C[C@@H]1CNC(=O)c2cc-3[nH]c21	Active
CHEMBL3981885	O=C1NCCc2[nH]c(-c3cccc4ccc(Oc5ccc(F)cc5F)nc34)cc21	Active
CHEMBL1910892	Oc1ccc(-c2ccc3c(-c4ccc(N5CCNCC5)cc4)c[nH]c3n2)cc1	Active
CHEMBL4094705	CCCc1ccc2c(/C=C3\Oc4c(ccc(OC)c4CN4CCNCC4)C3=O)c[nH]c2n1	Active
CHEMBL4587256	C[C@H]1NC(=O)c2cc(-c3cccc4c(=O)n(C)c(NC(C)(C)CO)nc34)[nH]c21	Active
CHEMBL3943279	NCCC1CNC(=O)c2cc(-c3cccc(C(F)(F)F)c3)c(-c3ccc(CO)cc3)n21	Active
CHEMBL3652017	COc1cc(F)c(-c2nc(C(=O)Nc3cnccc3[C@H]3C[C@@H](N)CC(C)(C)C3)ccc2F)c(F)c1	Active
CHEMBL2347053	O=C1Nc2ccccc2/C1=C/c1c[nH]nc1-c1ccccc1[N+](=O)[O-]	Active
CHEMBL4079062	Cn1c(-c2ccc(N3CCNCC3)cc2)cc2c(Cl)cc(C(N)=O)nc21	Inactive
CHEMBL2035629	O=C(CCN1CCCCC1)Nc1ccc(-c2nc3c(oc4ccc(Br)cc43)c(=O)[nH]2)c(Cl)c1	Active
CHEMBL3918021	Cc1nc2cccc(-c3cc4c([nH]3)CCNC4=O)c2nc1N[C@H]1C[C@@H](N2CCOCC2)C1	Active
CHEMBL1803069	CN1C(=O)/C(=C/c2ccc3c(c2)OCO3)N=C1Nc1ccccc1	Inactive
CHEMBL4228363	CC(C)Nc1ccc2cnn(-c3cncc(-c4ccc(C(=O)O)cn4)n3)c2c1	Inactive
CHEMBL3394167	CC(C)Oc1cccc(-c2c[nH]c3ccc(-c4nnc(N)s4)cc23)n1	Inactive
CHEMBL1910894	Oc1ccc(-c2ccc3c(-c4ccc(N5CCNCC5)cc4)c[nH]c3c2)cc1	Active
CHEMBL3912135	C[C@]1(O)CC[C@H](Nc2ccc3ncc(-c4cccc(C(F)(F)F)c4)n3n2)CC1	Inactive
CHEMBL3976594	NC1CCCC(Nc2ccc3ncc(-c4cccc(Cl)c4)n3n2)C1	Active
CHEMBL3949175	C[C@H]1NC(=O)c2cc(-c3c(F)ccc4c3N=C(NC3(C)CC3)N(C3CC3)C4)[nH]c21	Active
CHEMBL3689332	Brc1c(Br)c(Br)c2[nH]c(N[C@H]3COC[C@@H]3N3CCCC3)nc2c1Br	Active
CHEMBL3948310	CC[C@H]1NC(=O)c2cc(-c3cccc4c(=O)n(C5CC5)c(NC(C)(C)C)nc34)[nH]c21	Active
CHEMBL3909227	CC(C)(C)Nc1nc2c(-c3cc4c([nH]3)CCNC4=O)cccc2nc1F	Active
CHEMBL3918714	Cc1nc2cccc(-c3cc4c([nH]3)[C@H](C)NC4=O)c2nc1NC(C)(C)C	Active
CHEMBL4127890	O=C1NCCN1c1cncc(-c2ccc3[nH]cc(-c4ccccc4F)c3c2)n1	Inactive
CHEMBL3666763	CN1CCN(c2ccc(Nc3ncc4c(n3)-c3c(c(C(N)=O)nn3C)CCC4)cc2)CC1	Inactive
CHEMBL3949953	Cc1nc2cccc(-c3cc4n(c3)C(CCO)CNC4=O)c2nc1NC(C)(C)C	Active
CHEMBL3949873	CC(C)[C@H]1CNC(=O)c2cc(-c3cccc(OC(F)(F)F)c3)c(-c3ccc(CN)cc3)n21	Active
CHEMBL3922231	CN(C)c1cncc(-c2c[nH]c3ccc(-c4nnc(N)s4)cc23)n1	Active
CHEMBL4227817	CC(C)Nc1ccc2cnn(-c3cncc(-c4ccc(C(=O)O)cc4F)n3)c2c1	Inactive
CHEMBL4109355	C[C@@H]1C[C@H](N)CN(c2ccncc2Nc2ncc3ccc(-c4ccccn4)nn23)C1	Active
CHEMBL3298893	O=C(C[C@H]1CNC(=O)c2cc(-c3cccc(F)c3)cn21)N[C@H](CO)c1ccccc1	Active
CHEMBL3264253	CN(C)CCOc1cncc(-c2ccc3[nH]cc(-c4ccnc(N)n4)c3c2)n1	Active
CHEMBL3651961	Nc1cc(F)c(-c2c(F)cccc2F)nc1C(=O)Nc1cnccc1[C@@H]1CC[C@H](O)[C@H](N)C1	Active
CHEMBL3298823	O=C(CC1CNC(=O)c2cc(-c3cn[nH]c3)cn21)NCc1cccc(F)c1	Inactive
CHEMBL4471849	CC(c1cn(C)cn1)n1c(NC2(C)CC2)nc2c(-c3cc4c([nH]3)[C@@H](C)NC4=O)cccc2c1=O	Active
CHEMBL1802849	CN1C(=O)/C(=C/c2ccc3c(c2)OCO3)N=C1NCC1CC1	Inactive
CHEMBL3660013	CC(C)CCN(CCCN)c1cccc2ccc(-c3nnc4ccccn34)nc12	Active
CHEMBL3687458	C[C@@H]1C[C@H](c2ccncc2NC(=O)c2ccc(F)c(-c3c(F)cccc3F)n2)C[C@H](N)[C@@H]1n1cncn1	Active
CHEMBL4466764	NC(=O)c1cc(Cl)c2c(Cl)c(C#CC3COCCO3)n([C@H]3CCCNC3)c2n1	Active
CHEMBL4468122	C[C@H]1NC(=O)c2cc(-c3cccc4c(=O)n(CC5(N)CC5)c(NC(C)(C)C)nc34)[nH]c21	Active
CHEMBL3921343	CN1CCC(N(C)c2cc(NC3CC3)n3ncc(/C=C4\SC(=O)NC4=O)c3n2)C1	Inactive
CHEMBL4107310	C[C@@H]1CC[C@@H](N)CN1c1ccncc1Nc1ncc2ccc(-c3ncccc3F)nn12	Active
CHEMBL3961328	Cc1nc2cccc(-c3cc4c([nH]3)CCNC4=O)c2nc1NC1(C(F)(F)F)CC1	Active
CHEMBL3937054	O=C1NCCc2[nH]c(-c3cccc4ccc(Nc5cccnc5)nc34)cc21	Active
CHEMBL3912242	CN[C@H]1CCCN(c2ccncc2Nc2ncc3ccc(-c4c(F)cccc4F)nn23)C1	Active
CHEMBL3910536	OCCCc1cncc(-c2cc3c(cn2)cnn3-c2cccc(N3CCNCC3)n2)n1	Inactive
CHEMBL4087294	CC(C)[C@H](C)COc1cncc(-c2ccc3c(-c4ccc(N)nc4F)c[nH]c3c2)n1	Active
CHEMBL4070436	O=C1NC(=S)n2c1cc1ccc(Cl)cc1c2=O	Inactive
CHEMBL4067797	NC(=O)c1cc(Cl)c2c(Cl)c(I)n(C3CCCNCC3)c2n1	Active
CHEMBL2442294	CN(C)CCNc1ccn2ncc(-c3ccc(Cl)cc3)c2n1	Inactive
CHEMBL3901445	Cc1nc2cccc(-c3cc4c([nH]3)CCNC4=O)c2nc1-c1c(F)cccc1Cl	Active
CHEMBL3684960	Brc1c(Br)c(Br)c2[nH]c(NCCCn3ccnc3)nc2c1Br	Active
CHEMBL4576509	CN1CCOc2c1cnn1c(-c3ccc4cccc(NCC5(F)CCNCC5)c4n3)nnc21	Active
CHEMBL3393707	Fc1cccc(F)c1-c1ccc2[nH]nc(-c3cncc(O[C@@H]4CNCCC45CC5)n3)c2c1	Active
CHEMBL2017341	Oc1ccc(Nc2nc3c(-c4nnc[nH]4)cccc3c3sccc23)c(Cl)c1	Active
CHEMBL3942045	CNc1nnc(-c2ccc3[nH]cc(-c4cccc(OC)c4)c3c2)s1	Inactive
CHEMBL3981514	CC(C)Nc1nnc(-c2ccc3[nH]cc(-c4ncc(C(N)=O)c(C5CC5)n4)c3c2)o1	Active
CHEMBL4563904	C[C@H]1NC(=O)c2cc(-c3cccc4c(=O)n(Cc5cn(C)cn5)c(NC(C)(C)C)nc34)[nH]c21	Active
CHEMBL4547383	CN1CCOc2c1cnn1c(-c3ccc4cccc(NC5CCCCC5)c4n3)nnc21	Active
CHEMBL3810121	Cc1nc2cccc3c2nc1NC/C=C\C[C@H]1CNC(=O)c2cc-3[nH]c21	Active
CHEMBL3676308	C[C@@H]1C[C@H](N)C[C@H](c2ccncc2NC(=O)c2csc(-c3c(F)ccc(F)c3F)n2)C1	Active
CHEMBL3914961	c1cc2[nH]cc(-c3cncc(C4CC4)n3)c2cc1-c1nnc(N2CCCC2)o1	Active
CHEMBL3986310	O=C1NCCc2[nH]c(-c3cccc4ccc(N5CCOCC5)nc34)cc21	Active
CHEMBL3297765	CN1CCN(C[C@@H](NC(=O)C[C@H]2CNC(=O)c3cc(-c4ccnc(F)c4)cn32)C2CCCCC2)CC1	Active
CHEMBL3687450	C[C@H]1C[C@@H](c2ccncc2NC(=O)c2ccc(F)c(-c3c(F)cccc3F)n2)C[C@@H](N)[C@H]1OS(C)(=O)=O	Active
CHEMBL3925863	Nc1nnc(-c2ccc3[nH]cc(-c4cncc(NCC5CC5)n4)c3c2)s1	Active
CHEMBL3920197	O[C@H]1CCCN(c2ccncc2Nc2ncc3ccc(-c4c(F)cccc4F)nn23)C1	Active
CHEMBL2035638	O=c1[nH]c(CN2CC(O)C2)nc2c1oc1ccc(Br)cc12	Active
CHEMBL4443603	CN1CCOc2c1cnn1c(-c3cccc(-c4cccc(NCC5CCNCC5)c4)n3)nnc21	Inactive
CHEMBL1915443	Cc1ccccc1Nc1nc2c(-c3nnc[nH]3)cccc2c2cnccc12	Active
CHEMBL3965029	CC1CCN(c2cncc(-c3c[nH]c4ccc(-c5nnc(N)s5)cc34)n2)CC1	Active
CHEMBL3763424	FC(F)(F)Oc1cccc(Nc2nnnc3ccc(N4CCNCC4)nc23)c1	Inactive
CHEMBL4129118	CN(C)CCNc1cncc(-c2ccc3[nH]cc(-c4ccc(S(C)(=O)=O)cc4)c3c2)n1	Active
CHEMBL4103770	N#Cc1c(-c2cccc3ccccc23)cc(-c2cc3c(ccc4ccccc43)oc2=O)[nH]c1=O	Inactive
CHEMBL1782510	O=C(O)c1cc2cc(-c3cnn(C4CCNCC4)c3)ccc2o1	Inactive
CHEMBL3943200	O=S1(=O)CCN(c2ccc3ncc(-c4cccc(OC(F)(F)F)c4)n3n2)CC1	Inactive
CHEMBL454281	NCCCCNc1cncc(-c2cccc(/C=C/C(=O)O)c2)n1	Active
CHEMBL3970786	CS(=O)(=O)c1ccc(-c2c(-c3cccc(OC(F)(F)F)c3)cc3n2[C@@H](CCNC(=N)N)CNC3=O)cc1	Active
CHEMBL2442291	Cc1nnc(-c2cccc(-c3cnn4ccc(NCCN)nc34)c2)o1	Active
CHEMBL3967996	Nc1nnc(-c2ccc3[nH]cc(-c4cncc(-c5ccccc5)n4)c3c2)o1	Active
CHEMBL3984361	Cc1nc2cccc(-c3cc4c(n3C)CCNC4=O)c2nc1NC(C)(C)C	Active
CHEMBL1917016	O=C1NC(=S)S/C1=C\c1cc2ccccc2o1	Active
CHEMBL3943596	CS(=O)(=O)c1nnc(-c2ccc3[nH]cc(-c4cccc(N5CCOCC5)n4)c3c2)s1	Inactive
CHEMBL3676301	CC1(C)C[C@H](N)C[C@H](c2ccncc2NC(=O)c2csc(-c3c(F)cccc3F)n2)C1	Active
CHEMBL3932047	C[C@H]1NC(=O)c2cc(-c3cccc4c(=O)n(CCCS(C)(=O)=O)c(NC(C)(C)C)nc34)[nH]c21	Active
CHEMBL3936197	CO[C@H]1CC[C@H](Nc2ccc3ncc(-c4cccc(OC(F)(F)F)c4)n3n2)CC1	Active
CHEMBL3652025	C[C@H]1C[C@@H](c2ccncc2NC(=O)c2nc(-c3c(F)cccc3F)c(F)cc2N)C[C@@H](N)[C@H]1O	Active
CHEMBL3765468	FC(F)(F)Oc1cccc(Nc2nnnc3ccc(N4CCOCC4)nc23)c1	Inactive
CHEMBL40148	O=C(O)c1ccc2ccc(/C=C/c3ccccc3)nc2c1O	Inactive
CHEMBL4787030	O=C1N=C(NCCc2ccc(O)c(O)c2)S/C1=C\c1ccc(-c2cccc(Cl)c2)o1	Inactive
CHEMBL4087212	Nc1ccc(-c2c[nH]c3cc(-c4cncc(O[C@H]5CC[C@H](N)CC5)n4)ccc23)c(F)n1	Active
CHEMBL2377718	O=[N+]([O-])c1cc2cn[nH]c2c2c(-c3ccccc3)c[nH]c12	Inactive
CHEMBL3965074	C[C@H]1[C@@H](N)CCCN1c1ccncc1Nc1ncc2ccc(-c3ncccc3F)nn12	Active
CHEMBL3691956	C[C@H]1C[C@@H](c2ccncc2NC(=O)c2ccc(F)c(-c3c(F)cc(C4(O)CCC4)cc3F)n2)C[C@@H](N)[C@H]1n1ccnn1	Active
CHEMBL3925087	CC(C)Oc1cccc(-c2c[nH]c3ccc(-c4nnc(N5CC[C@H](N)C5)s4)cc23)n1	Active
CHEMBL3684972	CN(C)CCN1CCC(CNc2nc3c(Br)c(Br)c(Br)c(Br)c3[nH]2)C1	Active
CHEMBL3933088	Cc1nc2cccc(-c3cc4c([nH]3)CCNC4=O)c2nc1NC(C)c1ccncn1	Active
CHEMBL3684944	C[C@H]1CN[C@H](C)CN1c1nc2c(Br)c(Br)c(Br)c(Br)c2[nH]1	Active
CHEMBL3687416	CC(C)C(=O)N[C@H]1[C@@H](C)C[C@@H](c2ccncc2NC(=O)c2ccc(F)c(-c3c(F)cccc3F)n2)C[C@H]1N	Active
CHEMBL2035605	COc1ccc2oc3c(=O)[nH]c(-c4ccccc4Cl)nc3c2c1	Active
CHEMBL3934584	Nc1nc2cccc(-c3cc4c([nH]3)CCNC4=O)c2nc1Oc1ccccc1	Active
CHEMBL3941979	CC(=O)Nc1nc2c(-c3cc4c([nH]3)CCNC4=O)cccc2nc1C	Active
CHEMBL3915388	CNc1nnc(-c2ccc3[nH]cc(-c4ccc(F)cc4F)c3c2)s1	Inactive
CHEMBL4546373	C[C@H]1NC(=O)c2cc(-c3cccc4c3N=C(NC(C)(C)C)N(C)S4(=O)=O)[nH]c21	Active
CHEMBL3676271	NC1CC(C(F)(F)F)CN(c2ccncc2NC(=O)c2csc(-c3c(F)cccc3F)n2)C1	Active
CHEMBL4166554	O=C(O)c1nc2ccccc2nc1Nc1ccccc1O	Inactive
CHEMBL3927458	Cc1nc2cccc(-c3cc(C(N)=O)n[nH]3)c2nc1NC(C)(C)C	Active
CHEMBL3937943	Fc1cccc(F)c1-c1ccc2cnc(Nc3cnccc3OC3CNC3)n2n1	Active
CHEMBL3960453	NCCOc1cncc(-c2cc3c(cn2)cnn3-c2cccc(N3CCNCC3)n2)n1	Inactive
CHEMBL3969013	Cc1nc2cccc(-c3cc4c([nH]3)CCNC4=O)c2nc1NC(C)(C)CN	Active
CHEMBL3651931	C[C@@H]1C[C@H](N)C[C@H](c2ccncc2NC(=O)c2cccc(-c3cc(O)ccc3F)n2)C1	Active
CHEMBL3976832	CC(C)(C)Nc1nnc(-c2ccc3[nH]cc(-c4nccc(C(N)=O)n4)c3c2)o1	Active
CHEMBL4457389	CC1(CC#Cc2c(Cl)c3c(Cl)cc(C(N)=O)nc3n2[C@H]2CCCNC2)COC1	Active
CHEMBL3948849	N[C@H]1CCC[C@@H](c2ccncc2Nc2ncc3ccc(-c4c(F)cccc4F)nn23)C1	Active
CHEMBL3908590	CC(C)CNc1cc(NC2CC2)n2ncc(/C=C3\SC(=O)NC3=O)c2n1	Inactive
CHEMBL3897606	CCC(C)(C)Nc1nc2c(-c3cc4c([nH]3)CCNC4=O)c(F)ccc2nc1C	Active
CHEMBL3956295	CS(=O)(=O)c1ccc(-c2c(-c3cccc(OC(F)(F)F)c3)cc3n2[C@@H](CCCN)CNC3=O)cc1	Active
CHEMBL4784109	O=C(O)CNC1=NC(=O)/C(=C/c2csc(-c3cccc(Cl)c3)n2)S1	Inactive
CHEMBL4854392	COc1ncc2cc1NS(=O)(=O)c1cccc(c1)C(=O)NCc1cc(cs1)-c1ncnc3cc-2sc13	Inactive
CHEMBL4062258	Cn1cc(-c2c(Cl)c3c(Cl)cc(C(N)=O)nc3n2C2CCCNC2)cn1	Active
CHEMBL3689318	Fc1ccc(CNc2nc3c(Br)c(Br)c(Br)c(Br)c3[nH]2)cc1F	Inactive
CHEMBL3927492	c1cc(-c2c[nH]c3ccc(-c4nncs4)cc23)nc(N2CCOCC2)c1	Active
CHEMBL3969190	CNc1nnc(-c2ccc3[nH]cc(-c4c(F)cccc4F)c3c2)s1	Inactive
CHEMBL3967959	Nc1nnc(-c2ccc3[nH]cc(-c4cncc(N5CCCCC5)n4)c3c2)s1	Active
CHEMBL2177299	O=C(O)c1cc2c(ccc3cc4c(ccc5oc(C(=O)O)cc54)cc32)o1	Active
CHEMBL3960752	c1cc(N2CCNCC2)c(Nc2ncc3ccc(-c4nccs4)nn23)cn1	Active
CHEMBL2017359	NC(=O)c1cccc2c1nc(Nc1ccccc1Cl)c1ccsc12	Active
CHEMBL3685751	N[C@H]1CCCN(c2ccncc2Nc2cccc3cnc(-c4cccc(-c5nccs5)c4)nc23)C1	Active
CHEMBL3660073	FC1(COc2cccc3ccc(-c4nnc5ccc(Br)cn45)nc23)CCNCC1	Active
CHEMBL2442299	NCCCNc1ccn2ncc(-c3ccc4ccccc4c3)c2n1	Active
CHEMBL3935709	CC1(C)CCCCN1c1cnc2cccc(-c3cc4c([nH]3)CCNC4=O)c2n1	Active
CHEMBL2017357	NC(=O)c1ccc(Nc2nc3c(-c4nnc[nH]4)cccc3c3sccc23)cc1	Active
CHEMBL3354511	O=C(Nc1cnccc1O[C@H]1CCNC1)c1csc(-c2c(F)cccc2F)n1	Active
CHEMBL4869634	CC(C)Oc1cc(F)ccc1Nc1ncnc2ccc(-c3ccc(C(=O)N4CCNCC4)cc3)nc12	Active
CHEMBL2442293	NCCNc1ccn2ncc(-c3cccc(OCc4ccccc4)c3)c2n1	Inactive
CHEMBL3298659	CC(C)(C)CNC(=O)CC1CNC(=O)c2cc(-c3cccc(F)c3)cn21	Inactive
CHEMBL3953482	CC(C)(C)n1cc(-c2cc3c(cn2)cnn3-c2cccc(N3CCCNCC3)n2)cn1	Inactive
CHEMBL1803071	COc1ccc(NC2=N/C(=C\c3ccc4c(c3)OCO4)C(=O)N2C)cc1	Inactive
CHEMBL4754703	CN(c1cccc(-c2nc(/C=C3\SC(NCC(C)(C)CO)=NC3=O)cs2)c1)S(C)(=O)=O	Inactive
CHEMBL3958862	C[C@H]1NC(=O)c2cc(-c3cccc4c(=O)n(C5CC5)c(NC5(C)CC5)nc34)[nH]c21	Active
CHEMBL3687464	C[C@H]1CN(c2ccncc2NC(=O)c2nc(-c3c(F)cccc3F)sc2N)C[C@@H](N)[C@H]1C#N	Active
CHEMBL1910905	c1cnc(-c2ccc3[nH]cc(-c4ccc(N5CCNCC5)cc4)c3c2)cn1	Inactive
CHEMBL3298400	CC(C)(C)CNC(=O)CC1CNC(=O)c2cc(-c3ccsc3)cn21	Inactive
CHEMBL3901863	Cc1nc2cccc(-c3cc4c([nH]3)CCCC4=O)c2nc1NC(C)(C)C	Active
CHEMBL4440880	CN1CCOc2c1cnn1c(-c3ccc4cccc(NCC5CCNCC5)c4c3)nnc21	Active
CHEMBL3629383	N#CCOC1Cn2cc(C=O)c3ccc4c5ccccc5n(c4c32)C1	Inactive
CHEMBL3969621	N[C@H]1CCCN(c2ccncc2Nc2nnc3ccccn23)C1	Active
CHEMBL81284	O=C(NCc1ccc(O)c(O)c1)Nc1ccc2ccc(C(=O)O)c(O)c2n1	Inactive
CHEMBL3916900	O=C1NCCc2[nH]c(-c3cccc4ccc(Nc5c(F)cccc5F)nc34)cc21	Active
CHEMBL1782520	O=C(O)c1cc2cc(Br)cc(OCC3CCCNC3)c2o1	Active
CHEMBL1915437	Clc1ccc(Nc2nc3c(-c4nnc[nH]4)cccc3c3cnccc23)cc1	Active
CHEMBL3666778	COc1cc(C(=O)NC2CCN(C)CC2)ccc1Nc1ncc2c(n1)-c1c(c(C(=O)N[C@H](CN)c3ccccc3)nn1C)CCC2	Inactive
CHEMBL3264256	CCN(CC)CCCOc1cncc(-c2ccc3[nH]cc(-c4ccnc(N)n4)c3c2)n1	Active
CHEMBL3703182	CSc1ncc2c(n1)-c1c(c(C(N)=O)cn1C1CCNCC1)CC2	Active
CHEMBL3896124	Cc1nc2cccc(-c3cc4c([nH]3)C3(CC3)NC4=O)c2nc1NC(C)(C)C	Active
CHEMBL4109812	COC[C@H]1CCCN1c1ccnc(-c2c[nH]c3ccc(-c4nnc(N)o4)cc23)n1	Active
CHEMBL4071706	Cc1ccc(Sc2ccc3cc4n(c(=O)c3c2)C(=S)NC4=O)cc1	Inactive
CHEMBL2035631	O=c1[nH]c(CN2CCCCC2)nc2c1oc1ccc(Br)cc12	Active
CHEMBL3652018	N[C@H]1CCC[C@@H](c2ccncc2NC(=O)c2ccc(F)c(-c3c(F)ccc(O)c3F)n2)C1	Active
CHEMBL3651945	CC1(C)C[C@H](N)C[C@H](c2ccncc2NC(=O)c2ccc(F)c(-c3c(F)cccc3F)n2)C1	Active
CHEMBL3966701	CN(C)Cc1ccc(-c2c(-c3cccc(OC(F)(F)F)c3)cc3n2C(CCOC(=O)C(F)(F)F)CNC3=O)cc1	Active
CHEMBL3651920	C[C@H]1CN(c2ccncc2NC(=O)c2nc(-c3c(F)cccc3F)ccc2F)C[C@@H](N)[C@@H]1O	Active
CHEMBL3687460	CO[C@H]1[C@@H](C)C[C@@H](c2ccncc2NC(=O)c2csc(-c3c(F)cccc3F)n2)C[C@H]1N	Active
CHEMBL3935096	Cc1cncc(-c2cc3c(cn2)cnn3-c2cccc(N3CCC[C@H](N)C3)n2)n1	Inactive
CHEMBL1915449	CN1CCN(c2ccc(Nc3nc4c(-c5nnc[nH]5)cccc4c4cnccc34)c(Cl)c2)CC1	Active
CHEMBL3691921	CO[C@@H]1[C@@H](C)C[C@@H](c2ccncc2NC(=O)c2ccc(F)c(-c3c(F)cc(OC4CCOCC4)cc3F)n2)C[C@H]1N	Active
CHEMBL455264	N#Cc1c(-c2cccs2)cc(-c2cccs2)nc1N	Inactive
CHEMBL3393722	NC1CCCN(c2cncc(-c3n[nH]c4ccc(-c5c(F)cccc5F)cc34)n2)C1	Active
CHEMBL3689324	OC1CCC(Nc2nc3c(Br)c(Br)c(Br)c(Br)c3[nH]2)CC1	Active
CHEMBL2147759	O=C1/C(=C/c2c[nH]c3ccccc23)Oc2c1ccc(O)c2CN1CCCNCC1	Inactive
CHEMBL3949318	Cc1nc2ccc(F)c(-c3cc4c([nH]3)[C@@H](C)NC4=O)c2nc1NC1(C)CC1	Active
CHEMBL4869696	COc1ncc2cc1NS(=O)(=O)c1cccc(c1)C(=O)NCc1cccc(c1)-c1ncnc3cc-2sc13	Inactive
CHEMBL448443	O=C1NC(=O)/C(=C/c2cccc(F)c2)S1	Inactive
CHEMBL3660093	Fc1ccc2nnc(-c3ccc4cccc(OCC5(F)CCNCC5)c4n3)n2c1	Active
CHEMBL4097969	O=C1NC(=S)n2c1cc1ccc(Oc3ccc(F)cc3)cc1c2=O	Inactive
CHEMBL2017353	CN(C)CCOc1ccc(Nc2nc3c(-c4nnc[nH]4)cccc3c3sccc23)cc1	Active
CHEMBL3932237	COc1ccc(-c2c(-c3cccc(OC(F)(F)F)c3)cc3n2[C@@H](CCN)CNC3=O)cc1F	Active
CHEMBL3891287	Cc1nc2cccc(-c3cc4c([nH]3)CCNC4=O)c2nc1N(C)C(C)C	Active
CHEMBL3765460	OCCNc1ccc2nnnc(Nc3cccc(OC(F)(F)F)c3)c2n1	Inactive
CHEMBL2147769	COc1ccc2c(c1CN1CCNCC1)O/C(=C\c1c[nH]c3ccncc13)C2=O	Active
CHEMBL1915651	NC(=O)c1cccc2c1nc(Nc1c(F)cccc1F)c1ccncc12	Active
CHEMBL3814423	c1ccc2c(c1)[nH]c1c3[nH]c4ccccc4c3c3[nH]ncc3c21	Inactive
CHEMBL3951600	CS(=O)(=O)c1ccc(-c2c[nH]c3ccc(-c4nnc(N)o4)cc23)nc1	Inactive
CHEMBL3652027	C[C@@H]1C[C@H](c2ccncc2NC(=O)c2ccc(F)c(-c3c(F)cccc3F)n2)C[C@@H](N)[C@H]1O	Active
CHEMBL2032369	Nc1cncc(-c2ccc3noc(-c4ccc(C(F)(F)F)cc4)c3c2)n1	Active
CHEMBL4518492	NC(=O)c1cc(Cl)c2c(Cl)c(C#CC3CCCO3)n([C@H]3CCCNC3)c2n1	Active
CHEMBL3687505	CO[C@H]1[C@@H](C)C[C@@H](c2ccncc2NC(=O)c2ccc(F)c(-c3c(F)cc(C(C)C)cc3F)n2)C[C@H]1N	Active
CHEMBL3933275	c1cc(-c2nnc(-c3ccc4[nH]cc(-c5cncc(C6CC6)n5)c4c3)o2)[nH]n1	Active
CHEMBL2035619	CC(C)c1ccccc1-c1nc2c(oc3ccc(Br)cc32)c(=O)[nH]1	Inactive
CHEMBL3907004	CCn1cc(-c2cc3c(cn2)cnn3-c2cccc(N3CCCNCC3)n2)cn1	Inactive
CHEMBL3931370	Cc1nc2cccc(-c3cc4c([nH]3)[C@@H](C)NC4=S)c2nc1NC(C)(C)C	Active
CHEMBL3901121	CNc1ccc(CNc2nnc(-c3ccc4[nH]cc(-c5ccc(F)cc5F)c4c3)s2)cc1	Inactive
CHEMBL4081138	O=C1NC(=S)S/C1=C\c1csc2ccccc12	Active
CHEMBL3894736	COC[C@@H]1CCCN1c1ccnc(-c2c[nH]c3ccc(-c4nnc(N)o4)cc23)n1	Active
CHEMBL4126252	CN(C)CCNc1cncc(-c2ccc3[nH]cc(-c4ccc(C(F)(F)F)cc4)c3c2)n1	Active
CHEMBL4060711	COc1ccc2c(c1CN1CCNCC1)O/C(=C\c1c[nH]c3nc(C)ccc13)C2=O	Active
CHEMBL3651980	CCCOc1ccc(F)c(-c2cccc(C(=O)Nc3cnccc3[C@@H]3CC[C@H](O)[C@H](N)C3)n2)c1	Active
CHEMBL4061891	O=C1NC(=S)S/C1=C\c1cscn1	Inactive
CHEMBL2442304	NCCNc1ccn2ncc(-c3ccc4[nH]c(=O)[nH]c4c3)c2n1	Active
CHEMBL3676263	COC1CCN(c2ccncc2NC(=O)c2csc(-c3c(F)cccc3F)n2)CC1N	Active
CHEMBL3927342	Nc1nnc(-c2ccc3[nH]cc(-c4ccccc4F)c3n2)o1	Inactive
CHEMBL3911729	CO[C@H]1CC[C@H](Nc2ccc3nnc(-c4cccc(Cl)c4)n3c2)CC1	Inactive
CHEMBL4782760	CC(C)(CO)CNC1=NC(=O)/C(=C/c2csc(-c3cccc(OC(F)(F)F)c3)n2)S1	Active
CHEMBL3898587	CC(c1ccccc1)c1ccc2cccc(-c3cc4c([nH]3)CCNC4=O)c2n1	Active
CHEMBL230806	Nc1nc2ccnc(-c3cc(Br)c(Br)[nH]3)c2[nH]1	Inactive
CHEMBL4086917	CN(C)Cc1ccc(-c2c(-c3ccc(N4CCN(C)CC4)cc3)n(C)c3nccc(Cl)c23)cc1	Active
CHEMBL3933147	C[C@H]1CC[C@@H](N)CN1c1ccncc1Nc1ncc2ccc(-c3ncccc3F)nn12	Active
CHEMBL3930132	CC(C)Oc1cccc(-c2c[nH]c3ccc(-c4nc(N)no4)cc23)n1	Active
CHEMBL3355551	C[C@]1(O)CC[C@H](Nc2ccn3ncc(-c4cccc(C(F)(F)F)c4)c3n2)CC1	Active
CHEMBL4115439	N[C@H]1C=C(c2ccncc2Nc2ncc3ccc(-c4c(F)cccc4F)nn23)CCC1	Active
CHEMBL3660081	OCCN1CCC(F)(COc2cccc3ccc(-c4nnc5ccccn45)nc23)CC1	Active
CHEMBL3953669	Nc1nnc(-c2ccc3[nH]cc(-c4cnc(OC5CCCC5)cn4)c3c2)s1	Inactive
CHEMBL4072887	NC(=O)c1cc(Cl)c2c(Cl)c(I)n(CC3CCNCC3)c2n1	Active
CHEMBL3652030	C[C@@H]1C[C@@H](c2ccncc2NC(=O)c2ccc(F)c(-c3c(F)cccc3F)n2)C[C@@H](O)[C@H]1O	Active
CHEMBL3980526	Cc1nc2cccc(-c3cc4c([nH]3)CCNC4=O)c2nc1NC1CCCOC1	Active
CHEMBL3977535	CC(C)Nc1nc2c(-c3cc4c([nH]3)CCNC4=O)cccc2c(=O)n1-c1ccccn1	Active
CHEMBL1782526	O=C(CC1CCNCC1)Nc1cc(Br)cc2cc(C(=O)O)oc12	Active
CHEMBL3393698	Fc1cccc(F)c1-c1ccc2[nH]nc(-c3cncc(NC4CCCNC4)n3)c2c1	Active
CHEMBL3971351	CCN(c1cccnc1)c1ccc2cccc(-c3cc4c([nH]3)CCNC4=O)c2n1	Active
CHEMBL3623375	CN(C)CCCNC(=O)c1csc2nc(-c3ccc(NC(=O)Nc4cc(C(C)(C)C)on4)cc3)cn12	Inactive
CHEMBL1952104	Fc1ccc(-n2nnc3ccc(N4CCOCC4)nc32)cc1	Inactive
CHEMBL3889998	Cc1nc2cccc(-c3cc4c([nH]3)CCNC4=O)c2nc1N[C@H]1C[C@@H](N(C)C)C1	Active
CHEMBL3946464	OCCNc1cncc(-c2cc3c(cn2)cnn3-c2cccc(N3CCNCC3)n2)n1	Inactive
CHEMBL3907732	N[C@H]1CCC[C@@H](Nc2ccc3cccc(-c4cc5c([nH]4)CCNC5=O)c3n2)C1	Active
CHEMBL3355990	O=S1(=O)CCC(CNc2ccn3ncc(-c4cccc(Cl)c4)c3n2)CC1	Inactive
CHEMBL3691919	C[C@H]1C[C@@H](c2ccncc2NC(=O)c2nc(-c3c(F)cccc3F)sc2N)C[C@@H](N)[C@H]1OCCS(C)(=O)=O	Active
CHEMBL4550702	Cn1cc(-c2cnc3c(-c4csc(C(=O)NCC(F)(F)F)c4)cnn3c2)cn1	Inactive
CHEMBL3968679	CC(C)Oc1cccc(-c2c[nH]c3ccc(-c4nsc(N)n4)cc23)n1	Inactive
CHEMBL1952139	FC(F)(F)c1csc(-n2nnc3ccc(NCC4CCNCC4)nc32)n1	Inactive
CHEMBL3660061	CC(C)(CN)COc1cccc2ccc(-c3nnc4ccc(C5CC5)cn34)nc12	Active
CHEMBL2037203	CN1CCCN(C(=O)c2ccc(Cl)c(-c3ccc(/C=C4/C(=O)Nc5ccc(Cl)cc54)o3)c2)CC1	Active
CHEMBL1096159	O=C(O)c1ccc(/C=C/c2ccc3ccc(C(=O)O)c(O)c3n2)cc1	Inactive
CHEMBL3660074	FC1CNCCC1Oc1cccc2ccc(-c3nnc4ccc(Br)cn34)nc12	Active
CHEMBL4060990	O=C1NC(=S)N2C(=O)C3C(C=C12)c1c(Cl)cc(Cl)cc1N3Cc1ccccc1	Active
CHEMBL4225206	CC(=O)NCc1ccc(-c2cncc(-n3ncc4ccc(NC(C)C)cc43)n2)cc1	Inactive
CHEMBL3651949	N[C@H]1CCC[C@@H](c2ccncc2NC(=O)c2ccc(F)c([C@H]3CC[C@@H](O)CC3)n2)C1	Active
CHEMBL2037205	CC(=C1C(=O)Nc2ccc(Cl)cc21)c1ccc(-c2cccc(C(=O)N3CCCN(C)CC3)c2)o1	Active
CHEMBL3965218	CC(C)Oc1cncc(-c2c[nH]c3ccc(-c4nnc(N)o4)cc23)n1	Active
CHEMBL3913060	C[C@@H](Nc1ccc2cccc(-c3cc4c([nH]3)CCNC4=O)c2n1)c1ccccc1	Active
CHEMBL3922035	COCCN(CCOC)CCC(C)(C)Nc1nc2c(-c3cc4c([nH]3)CNC4=O)cccc2c(=O)n1C	Active
CHEMBL4473820	CN1CCC(Nc2ccc(C(=O)Nc3cc(-c4cc(C#N)cs4)n[nH]3)cc2)CC1	Inactive
CHEMBL2017346	Fc1cccc(Nc2nc3c(-c4nnc[nH]4)cccc3c3sccc23)c1	Active
CHEMBL3393704	Fc1cccc(F)c1-c1ccc2[nH]nc(-c3cncc(OC4CNCCC45CC5)n3)c2c1	Active
CHEMBL3961142	Cc1[nH]c2ccc(CNc3nnc(-c4ccc5[nH]cc(-c6ccc(F)cc6F)c5c4)s3)cc2c1C	Inactive
CHEMBL2397525	O=[N+]([O-])c1cc2[nH]ncc2c2c1[nH]c1ccc(Cl)cc12	Inactive
CHEMBL4109810	O[C@@H]1CCN(c2ccncc2Nc2ncc3ccc(-c4c(F)cccc4F)nn23)C[C@H]1O	Active
CHEMBL3925205	NCC[C@H]1CNC(=O)c2cc(-c3cccc(OC(F)(F)F)c3)c(-c3ccc(C=O)cc3)n21	Active
CHEMBL3980066	CC1CNC(=O)c2cc(-c3cccc4ncc(Nc5ccccc5)nc34)[nH]c21	Active
CHEMBL3950062	Nc1nnc(-c2ccc3[nH]cc(-c4cccc(F)n4)c3c2)s1	Inactive
CHEMBL81686	O=C(NNc1ccccc1)c1ccc2ccc(C(=O)O)c(O)c2n1	Inactive
CHEMBL3921086	CNc1nnc(-c2ccc3[nH]cc(-c4csc(-n5cnc(C)c5)n4)c3c2)s1	Inactive
CHEMBL3985398	CN(c1cnc2cccc(-c3cc4c([nH]3)CCNC4=O)c2n1)C(C)(C)C	Active
CHEMBL3921252	CNc1nnc(-c2ccc3[nH]cc(-c4nccc(N5CCCCC5)n4)c3c2)s1	Active
CHEMBL79004	O=C(Nc1cc(Cl)cc2c1[nH]c1cnccc12)c1cccnc1	Inactive
CHEMBL393238	N#Cc1c(-c2ccc(O)cc2)cc(-c2ccccc2O)[nH]c1=O	Inactive
CHEMBL4528544	NC(=O)c1cc(Cl)c2c(Cl)c(C#CC3CCOCC3)n([C@H]3CCCNC3)c2n1	Active
CHEMBL3810085	Cc1nc2cccc(-c3cc4c([nH]3)CCNC4=O)c2nc1Nc1ccccc1	Active
CHEMBL1952107	Oc1ccc(-n2nnc3ccc(NCc4ccc(F)cc4)nc32)cc1	Active
CHEMBL3676291	C[C@@H]1CN(c2ccncc2NC(=O)c2csc(-c3c(F)cccc3F)n2)C[C@@H](N)[C@H]1O	Active
CHEMBL3966443	O=C1NCCc2[nH]c(-c3cccc4ccc(C5(c6ccccc6)CC5)nc34)cc21	Active
CHEMBL3949896	Cc1nc2cccc(-c3cc4c([nH]3)C3(CCOCC3)NC4=O)c2nc1NC(C)(C)C	Active
CHEMBL3966323	Cc1nc2cccc(-c3cc4c([nH]3)CCNC4=O)c2nc1NC(=O)C1CC1	Inactive
CHEMBL4102376	Cn1c(-c2ccc(N3CCNCC3)cc2)cc2c(Cl)ccnc21	Inactive
CHEMBL3774448	O=C1NC(=S)S/C1=C\c1ccc2ncccc2c1	Inactive
CHEMBL2035607	N#Cc1ccc2oc3c(=O)[nH]c(-c4ccccc4Cl)nc3c2c1	Inactive
CHEMBL3355549	O=S1(=O)CCC(CNc2ccn3ncc(-c4cccc(OC(F)(F)F)c4)c3n2)CC1	Inactive
CHEMBL2048861	O=C1NC(=O)/C(=C/c2ccccc2N2CCNCC2)S1	Active
CHEMBL3953990	c1cc(N2CCNCC2)nc(-n2ncc3cnc(-c4cncs4)cc32)c1	Inactive
CHEMBL3691930	C[C@H]1C[C@@H](c2ccncc2NC(=O)c2nc(-c3c(F)cccc3F)c(F)cc2N)C[C@@H](N)[C@H]1OCCS(C)(=O)=O	Active
CHEMBL3660092	Fc1ccc2nnc(-c3ccc4cccc(OC5CCNCCC5F)c4n3)n2c1	Active
CHEMBL3264264	CC(=O)c1c[nH]c2ccc(-c3cncc(NCCN(C)C)n3)cc12	Inactive
CHEMBL3687501	CCO[C@H]1[C@@H](C)C[C@@H](c2ccncc2NC(=O)c2ccc(F)c(-c3c(F)cc(C)cc3F)n2)C[C@H]1N	Active
CHEMBL3923772	CC(C)Oc1ccc(F)c(-c2c[nH]c3ccc(-c4nnc(N)o4)nc23)c1	Active
CHEMBL3978132	CC(C)(C)Nc1nc2c(-c3cc4c([nH]3)CCNC4=O)cccc2c(=O)n1-c1cccnc1	Active
CHEMBL3944062	Cc1cncc(-c2cc3c(cn2)cnn3-c2cccc(N3CCNCC3)n2)n1	Inactive
CHEMBL3961097	Cc1nc2cccc(-c3cc4c([nH]3)[C@H](C)NC4=O)c2nc1NCC(F)F	Active
CHEMBL3918006	CS(=O)(=O)N[C@H]1CC[C@H](Nc2ccc3ncc(-c4cccc(Cl)c4)n3n2)CC1	Active
CHEMBL3298824	O=C(CC1CNC(=O)c2cc(-c3ccc(F)c(F)c3)cn21)NCc1ccco1	Inactive
CHEMBL4588948	CC(O)CC#Cc1c(Cl)c2c(Cl)cc(C(N)=O)nc2n1[C@H]1CCCNC1	Active
CHEMBL3983220	CSc1nc2c(-c3cc4c([nH]3)CCNC4=O)cccc2c(=O)n1C	Active
CHEMBL3676273	N[C@H]1C[C@H](F)CN(c2ccncc2NC(=O)c2csc(-c3c(F)cccc3F)n2)C1	Active
CHEMBL4078430	CC(CNc1c(F)cc2c(=O)c(C(=O)O)cn(-c3ccc(F)cc3)c2c1N)C(=O)O	Inactive
CHEMBL3691963	C[C@H]1C[C@@H](c2ccncc2NC(=O)c2ccc(F)c(-c3c(F)cc(C4(O)CCOCC4)cc3F)n2)C[C@@H](N)[C@H]1n1ccnn1	Active
CHEMBL1915421	NC(=O)c1cccc2c1nc(Nc1cccc(Cl)c1)c1ccncc12	Active
CHEMBL2035598	O=c1[nH]c(-c2ccccc2Cl)nc2c1oc1ccc(Cl)cc12	Active
CHEMBL3689319	O=c1[nH]cc(Nc2nc3c(Br)c(Br)c(Br)c(Br)c3[nH]2)c(=O)[nH]1	Inactive
CHEMBL3901647	CC(C)Oc1cccc(-c2c[nH]c3ccc(-c4nnc(NC5CCCNC5)s4)cc23)n1	Active
CHEMBL3933170	O=C1NCCc2[nH]c(-c3cccc4ccc(NC5CCCCC5)nc34)cc21	Active
CHEMBL4757622	O=C1N=C(NC2CCOC2)S/C1=C\c1ccc(-c2cccc(Cl)c2)o1	Inactive
CHEMBL3974415	C[C@]1(N)CCCN(c2ccncc2Nc2ncc3ccc(-c4c(F)cccc4F)nn23)C1	Active
CHEMBL3393715	c1csc(-c2ccc3[nH]nc(-c4cncc(O[C@H]5CNCCC56CC6)n4)c3c2)n1	Active
CHEMBL3676293	N[C@@H]1C[C@H](c2ccncc2NC(=O)c2csc(-c3c(F)cccc3F)n2)CC[C@@H]1O	Active
CHEMBL3970168	C[C@H]1CCCN(c2ccnc(-c3c[nH]c4ccc(-c5nnc(N)o5)cc34)n2)C1	Active
CHEMBL3808459	CCCNc1nc2c(-c3cc4c([nH]3)CCNC4=O)cccc2nc1C	Active
CHEMBL3951627	CCNc1nc2c(-c3cc4c([nH]3)CCNC4=O)cccc2nc1C	Active
CHEMBL2442309	NCCNc1ccn2ncc(-c3cccc(N4CCCCC4)c3)c2n1	Inactive
CHEMBL4071926	CC(C)=Cc1c(Cl)c2c(Cl)cc(C(N)=O)nc2n1C1CCCNC1	Active
CHEMBL3927283	O=C1NCC(Cc2ccccc2)c2[nH]c(-c3cccc4cccnc34)cc21	Active
CHEMBL3651956	C[C@@H]1C[C@H](N)C[C@H](c2ccncc2NC(=O)c2ccc(F)c(-c3cccc(F)c3F)n2)C1	Active
CHEMBL4163110	O=C(O)c1nc2ccccc2nc1Nc1ccc(O)cc1	Inactive
CHEMBL3687519	CC(C)NC(=O)c1ccc(F)c(-c2ccc(N)c(C(=O)Nc3cnccc3[C@@H]3C[C@H](C)[C@H](S(C)(=O)=O)[C@H](N)C3)n2)c1	Active
CHEMBL3918311	CC(C)Cn1cc(-c2c[nH]c3ccc(-c4nnc(N)o4)nc23)cn1	Inactive
CHEMBL3703180	CSc1ncc2ccc3c(C(N)=O)c(C)n(CCO)c3c2n1	Active
CHEMBL3935407	C[C@H]1NC(=O)c2cc(-c3cccc4cnc(NC5(C)CC5)nc34)[nH]c21	Active
CHEMBL3933742	Cn1c(NC(C)(C)C)nc2c(-c3cc4c([nH]3)[C@@H](CCO)NC4=O)cccc2c1=O	Active
CHEMBL37139	COc1ccc(/C=C/c2ccc3ccc(C(=O)O)c(O)c3n2)cc1O	Inactive
CHEMBL441913	N#Cc1c(-c2ccccc2)cc(-c2ccccc2O)[nH]c1=O	Active
CHEMBL3890347	Nc1nnc(-c2ccc3[nH]cc(-c4cccc(N5CCOCC5)n4)c3c2)o1	Active
CHEMBL2035603	O=c1[nH]c(-c2ccccc2Cl)nc2c1oc1ccc(Br)cc12	Active
CHEMBL3691926	CO[C@@H]1[C@@H](C)C[C@@H](c2ccncc2NC(=O)c2ccc(F)c(-c3c(F)cc(OC(C)C)cc3F)n2)C[C@H]1N	Active
CHEMBL3691986	CCOCc1cc(F)c(-c2nc(C(=O)Nc3cnccc3N3C[C@H](C)[C@H](NC(=O)OC)[C@H](N)C3)ccc2F)c(F)c1	Active
CHEMBL1782518	O=C(O)c1cc2cc(Br)cc(OCC3CCNCC3)c2o1	Active
CHEMBL3689337	CN1CCCC(Nc2nc3c(Br)c(Br)c(Br)c(Br)c3[nH]2)CC1	Active
CHEMBL1915636	Fc1cccc(F)c1Nc1nc2c(-c3nnc[nH]3)cccc2c2cnccc12	Active
CHEMBL3689321	N[C@@H]1CCCC[C@H]1Nc1nc2c(Br)c(Br)c(Br)c(Br)c2[nH]1	Active
CHEMBL4742215	NC1=NC(=O)/C(=C/c2csc(-c3ccc(OC(F)(F)F)cc3)n2)S1	Active
CHEMBL3956500	CC(C)(C)N[C@H]1CC[C@H](Nc2ccc3ncc(-c4cccc(Cl)c4)n3n2)CC1	Inactive
CHEMBL4513415	CN1CCOc2c1cnn1c(-c3ccc4cccc(NCC5CCOCC5)c4n3)nnc21	Active
CHEMBL3942637	Cc1nc2cccc(-c3cc4c([nH]3)CCNC4=O)c2nc1OCC(C)(C)C	Active
CHEMBL2322228	O=c1cc(N2CCOCC2)oc2c(-c3ccc4c(c3)OCCO4)csc12	Active
CHEMBL3944528	CC(C)Nc1cncc(-c2c[nH]c3ccc(-c4nc(N)ns4)cc23)n1	Active
CHEMBL2030375	O=c1[nH]cnc2c1oc1ccc(Br)cc12	Inactive
CHEMBL39958	O=C(O)c1ccc2ccc(/C=C/c3cc(O)cc(O)c3)nc2c1O	Inactive
CHEMBL3960832	CC(C)Cn1cc(-c2c[nH]c3ccc(-c4nnc(N)o4)cc23)cn1	Active
CHEMBL3947770	CCn1cncc(-c2cc3c(cn2)cnn3-c2cccc(N3CCNCC3)n2)c1=O	Inactive
CHEMBL3947675	CC(C)(C)Nc1nnc(-c2ccc3[nH]cc(-c4ncc(C(N)=O)s4)c3c2)o1	Active
CHEMBL3652008	C[C@H]1CN(c2ccncc2NC(=O)c2ccc(F)c(-c3ccccc3F)n2)C[C@@H](O)[C@@H]1O	Active
CHEMBL4794784	CN1CCCC(CNC2=NC(=O)/C(=C/c3ccc(-c4cccc(Cl)c4)o3)S2)C1	Inactive
CHEMBL3651979	N[C@@H]1C[C@H](c2ccncc2NC(=O)c2cccc(-c3ccccc3F)n2)CC[C@@H]1O	Active
CHEMBL3691940	C[C@H]1CN(c2ccncc2NC(=O)c2nc(-c3c(F)cccc3F)sc2N)C[C@@H](N)[C@H]1n1ccnn1	Active
CHEMBL3913006	CC(C)Nc1nnc(-c2ccc3[nH]cc(-c4cc(=O)[nH]c(C5CC5)n4)c3c2)o1	Active
CHEMBL3891871	FC(F)(F)Oc1cccc(-c2cnc3ccc(NCC4CCOCC4)nn23)c1	Active
CHEMBL3691981	CC(C)NC(=O)c1ccc(F)c(-c2ccc(N)c(C(=O)Nc3cnccc3N3C[C@H](C)[C@H](n4ccnn4)[C@H](N)C3)n2)c1	Active
CHEMBL3810095	Cc1nc2cccc3c2nc1N[C@H](C)CCC[C@H]1CNC(=O)c2cc-3[nH]c21	Active
CHEMBL3691961	COC(=O)N[C@H]1[C@@H](C)CN(c2ccncc2NC(=O)c2ccc(F)c(-c3c(F)cc(C4(O)CCOCC4)cc3F)n2)C[C@H]1N	Active
CHEMBL3901441	CC(C)Oc1cccc(-c2c[nH]c3ccc(-c4nnc(N)o4)cc23)n1	Active
CHEMBL3684959	Brc1c(Br)c(Br)c2[nH]c(NCCCN3CCCCC3)nc2c1Br	Active
CHEMBL3684945	Brc1c(Br)c(Br)c2[nH]c(N3CCNc4ccccc43)nc2c1Br	Active
CHEMBL3676307	CCOc1ccc(F)c(-c2nc(C(=O)Nc3cnccc3[C@@H]3C[C@H](C)C[C@H](N)C3)cs2)c1F	Active
CHEMBL3913921	CC(=O)Nc1nc(-c2ccc3[nH]cc(-c4cncc(OC(C)C)n4)c3c2)no1	Inactive
CHEMBL3687477	C[C@@H]1C[C@H](c2ccncc2NC(=O)c2ccc(F)c(-c3c(F)cccc3F)n2)C[C@H](N)[C@@H]1C#N	Active
CHEMBL4798741	O=C1N=C(NCC2(CO)CC2)S/C1=C\c1csc(-c2ccccc2O)n1	Active
CHEMBL3957441	CN1CCN(c2cncc(-c3c[nH]c4ccc(-c5nnc(N)s5)cc34)n2)CC1=O	Active
CHEMBL1950229	[N-]=[N+]=NCCCCn1c2ccccc2c2ccc3c(C=O)c[nH]c3c21	Inactive
CHEMBL4756601	N#Cc1c(-c2ccccc2Cl)c2c(N/N=C3\C=CC(=O)c4ccccc43)n[nH]c2[nH]c1=O	Active
CHEMBL3660079	NC(=O)CN1CCC(F)(COc2cccc3ccc(-c4nnc5ccccn45)nc23)CC1	Active
CHEMBL37431	COc1cc(/C=C/c2ccc3ccc(C(=O)O)c(O)c3n2)cc(OC)c1O	Inactive
CHEMBL3903517	Cc1nc2cccc(-c3cc4c([nH]3)[C@@H](C)NC4=O)c2nc1NCC(F)(F)F	Active
CHEMBL3684955	Brc1c(Br)c(Br)c2[nH]c(NCCN3CCCC3)nc2c1Br	Active
CHEMBL3660097	FC1(COc2cccc3ccc(-c4nnc5ccccn45)nc23)CNC1	Active
CHEMBL3984169	CN(C)CCNC(=O)c1ccc(-c2c(-c3cccc(OC(F)(F)F)c3)cc3n2C(CCO)CNC3=O)cc1	Active
CHEMBL3687442	C[C@H]1C[C@@H](c2ccncc2NC(=O)c2ccc(F)c(-c3c(F)cccc3F)n2)C[C@@H](N)[C@@H]1[S@+](C)[O-]	Active
CHEMBL3764107	FC(F)(F)Oc1cccc(Nc2nnnc3ccc(N4CCC(N5CCCCC5)CC4)nc23)c1	Inactive
CHEMBL3952051	Clc1ccccc1-c1ccc2cnc(Nc3cnccc3N3CCNCC3)n2n1	Inactive
CHEMBL3904539	N[C@H]1CN(c2ccncc2Nc2ncc3ccc(-c4ncccc4F)nn23)C[C@@H](N)[C@@H]1O	Active
CHEMBL3906747	CC1(C)COCCN1c1nnc(-c2ccc3[nH]cc(-c4cncc(C5CC5)n4)c3c2)o1	Active
CHEMBL3922693	COc1ccc(CNc2ccc3ncc(-c4cccc(OC(F)(F)F)c4)n3n2)cc1	Inactive
CHEMBL3660075	FC1(COc2cccc3ccc(-c4nnc5ccc(C6CC6)cn45)nc23)CCNCC1	Active
CHEMBL3687414	C[C@H]1C[C@@H](c2ccncc2NC(=O)c2ccc(F)c(-c3c(F)cccc3F)n2)C[C@@H](N)[C@H]1n1ccnn1	Active
CHEMBL1782533	O=C(O)c1cc2cc(Br)cc(N[C@H]3CC[C@H](O)CC3)c2o1	Inactive
CHEMBL3687506	CO[C@H]1[C@@H](C)C[C@@H](c2ccncc2NC(=O)c2ccc(F)c(-c3c(F)cc(C4(F)CCOCC4)cc3F)n2)C[C@H]1N	Active
CHEMBL50	O=c1c(O)c(-c2ccc(O)c(O)c2)oc2cc(O)cc(O)c12	Active
CHEMBL4543342	CN1CCC(CNc2cccc3ccc(-c4nnc5c6c(cnn45)N(C)CCO6)nc23)CC1	Active
CHEMBL4170635	O=C(O)c1nc2ccccc2nc1Nc1cccc(N2CCOCC2)c1	Inactive
CHEMBL2442289	NCCNc1ccn2ncc(-c3cc(-c4ccccc4)no3)c2n1	Inactive
CHEMBL3932604	Cc1nc2cccc(-c3cc4c([nH]3)CCNC4=O)c2nc1NC(C)c1ccccn1	Active
CHEMBL3928492	Cc1cc2cccc(-c3cc4c([nH]3)CCNC4=O)c2nc1Nc1ccccc1	Active
CHEMBL4100435	NC(=O)c1cc(Cl)c2c(Cl)c(C#CC3CC3)n(C3CCCNC3)c2n1	Active
CHEMBL1915420	COC(=O)c1cccc2c1nc(Nc1cccc(Cl)c1)c1ccncc12	Inactive
CHEMBL475816	CC(=O)C1=C(O)C=C2Oc3c(C(N)=O)c(O)cc(O)c3[C@]2(C)C1=O	Inactive
CHEMBL4876895	COc1ncc2cc1NS(=O)(=O)c1cccc(c1)C(=O)NCCn1cc(cn1)-c1ncnc3c(C)c-2sc13	Inactive
CHEMBL44541	Nc1nccc(-c2c[nH]c3ccc(Br)cc23)n1	Inactive
CHEMBL3691960	C[C@H]1C[C@@H](c2ccncc2NC(=O)c2nc(-c3c(F)cccc3F)c(F)cc2N)C[C@@H](N)[C@H]1n1ccnn1	Active
CHEMBL3809127	Cc1nc2cccc3c2nc1N[C@@H](C)CCC[C@H]1CNC(=O)c2cc-3[nH]c21	Active
CHEMBL3298564	O=C(CC1CNC(=O)c2cc(-c3cccc(C(F)(F)F)c3)cn21)NCc1cccc(F)c1	Inactive
CHEMBL2030389	O=c1[nH]c(CN2CCCC2)nc2c1oc1ccc(Br)cc12	Active
CHEMBL3651959	C[C@@H]1C[C@H](N)C[C@H](c2ccncc2NC(=O)c2cccc(-c3c(F)cccc3F)n2)C1	Active
CHEMBL2425487	COc1cc(C)c(-c2c3c4cc(OC)c(O)cc4oc(=O)c3n3ccc4cc(O)c(OC)cc4c23)cc1O	Inactive
CHEMBL3651939	C[C@@H]1C[C@H](N)C[C@H](c2ccncc2NC(=O)c2nc(-c3cc(O)ccc3F)ccc2F)C1	Active
CHEMBL3664625	c1cc(OCC2CNCCO2)c2nc(-c3nnc4ccccn34)ccc2c1	Active
CHEMBL247484	O=c1cc(-c2cc(O)c(O)c(O)c2)oc2cc(O)cc(O)c12	Inactive
CHEMBL3954143	Cc1nc2cccc(-c3cc4c([nH]3)CCNC4=O)c2nc1Cl	Inactive
CHEMBL3685734	NC1C=C(c2ccncc2Nc2cccc3cnc(-c4c(F)cccc4F)nc23)CCC1	Inactive
CHEMBL4107589	O[C@@H]1CCCN(c2ccncc2Nc2ncc3ccc(-c4ccccc4Cl)nn23)C1	Inactive
CHEMBL3703177	COc1cc(N2CCN(C)CC2)ccc1Nc1ncc2c(n1)-c1c(c(C(N)=O)c(C)n1C)CC2	Inactive
CHEMBL3394061	Nc1nnc(-c2ccc3[nH]cc(-c4cnc5ccccc5c4)c3c2)s1	Inactive
CHEMBL4109117	Cc1cncc(-c2cc3c(cn2)cnn3-c2cccc(C(=O)N3CCC[C@@H](N)C3)n2)n1	Inactive
CHEMBL4088298	CS(=O)(=O)Nc1cccc(-c2nc(/C=C3\SC(=S)NC3=O)cs2)c1	Active
CHEMBL3684943	CC(C)n1c(N2CCNCC2)nc2c(Br)c(Br)c(Br)c(Br)c21	Active
CHEMBL4857792	COc1ncc2cc1NS(=O)(=O)c1cccc(c1)C(=O)NCc1ccc(o1)-c1ncnc3cc-2sc13	Inactive
CHEMBL3902504	Cc1nc2cccc(-c3cc4c([nH]3)CCNC4=O)c2nc1N[C@H]1C[C@@H](NCCF)C1	Active
CHEMBL3984463	COCC(=O)Nc1cccc(CNc2nnc(-c3ccc4[nH]cc(-c5ccccc5F)c4c3)s2)c1	Inactive
CHEMBL1910904	c1ccc(-c2ccc3[nH]cc(-c4ccc(N5CCNCC5)cc4)c3c2)nc1	Inactive
CHEMBL3956673	CC(C)(Nc1nnc(-c2ccc3[nH]cc(-c4cncc(C5CC5)n4)c3c2)o1)c1ccccc1	Active
CHEMBL4467003	c1ccc(OCCN2CCOc3c2cnn2c(-c4ccc5cccc(NCC6CCNCC6)c5n4)nnc32)cc1	Active
CHEMBL1699836	O=C1C(CO)=C(CO)C(=O)c2c(O)ccc(O)c21	Inactive
CHEMBL4093592	NC(=O)c1cc(Cl)c2c(Cl)c(I)n(CC3CCNC3)c2n1	Active
CHEMBL3780971	COc1ccc(-c2cnc3cncc(Nc4ccc(N5CCCCC5)cc4)c3n2)cc1	Inactive
CHEMBL3929651	C#Cc1nc2cccc(-c3cc4c([nH]3)CCNC4=O)c2nc1NC(C)(C)C	Active
CHEMBL3960208	CNc1nnc(-c2ccc3[nH]cc(-c4nccc(N5CCN(C)CC5)n4)c3c2)s1	Active
CHEMBL4788212	CN1CCC(CNC2=NC(=O)/C(=C/c3csc(-c4ccccc4O)n3)S2)CC1	Active
CHEMBL3687471	COC(=O)N(C)[C@H]1[C@@H](C)CN(c2ccncc2NC(=O)c2ccc(F)c(-c3c(F)cccc3F)n2)C[C@H]1N	Active
CHEMBL3687487	C[C@H]1C[C@@H](c2ccncc2NC(=O)c2ccc(F)c(-c3c(F)cccc3F)n2)C[C@@H](N)[C@H]1OCCS(C)(=O)=O	Active
CHEMBL3930311	Fc1ccccc1-c1c[nH]c2ccc(-c3nnc(NCc4ccc5[nH]ccc5c4)s3)cc12	Inactive
CHEMBL1952114	CCN1CCC(CNc2ccc3nnn(-c4cccc(OC(F)(F)F)c4)c3n2)CC1	Active
CHEMBL3958501	Brc1nnc(-c2ccc3[nH]cc(-c4cccc(N5CCOCC5)n4)c3c2)s1	Inactive
CHEMBL3964978	Cc1nc2cccc(-c3cc4c([nH]3)CCNC4=O)c2nc1NC1CCCCC1O	Active
CHEMBL3808662	C/C1=C\C[C@H]2CNC(=O)c3cc([nH]c32)-c2cccc3nc(C)c(nc23)NC1	Active
CHEMBL3691923	C[C@H]1C[C@@H](c2ccncc2NC(=O)c2ccc(F)c(-c3c(F)cc(C4(O)CCC4)cc3F)n2)C[C@@H](N)[C@@H]1OCCS(C)(=O)=O	Active
CHEMBL3651942	C[C@@H]1C[C@H](N)C[C@H](c2ccncc2NC(=O)c2ccc(F)c(-c3cc(O)ccc3F)n2)C1	Active
CHEMBL289303	O=C(O)c1ccc2ccc(CCc3ccc(O)c(O)c3)nc2c1O	Inactive
CHEMBL3896585	NCCC1CNC(=O)c2cc(-c3cc(Cl)ccc3F)c(-c3ccsc3)n21	Active
CHEMBL4126500	OCCc1cncc(-c2ccc3[nH]cc(-c4ccccc4F)c3c2)n1	Inactive
CHEMBL4095080	N#Cc1c(-c2cccc3ccccc23)cc(-c2ccc3ccccc3c2)[nH]c1=O	Inactive
CHEMBL3945507	Cc1cccnc1-c1nc2c(-c3cc4c([nH]3)CCNC4=O)cccc2nc1C	Inactive
CHEMBL3974156	CC(C)Oc1cccc(-c2c[nH]c3ccc(-c4nnc(N)o4)cc23)c1	Inactive
CHEMBL3691954	COC(=O)N[C@H]1[C@@H](C)C[C@@H](c2ccncc2NC(=O)c2ccc(F)c(-c3c(F)cc(OC4CCOCC4)cc3F)n2)C[C@H]1N	Active
CHEMBL4224859	CC(C)Nc1ccc2cnn(-c3cncc(-c4ccc(C(=O)O)c(F)c4)n3)c2c1	Inactive
CHEMBL494354	N[C@H]1CC[C@H](Nc2cncc(-c3cccc(/C=C/C(=O)O)c3)n2)CC1	Active
CHEMBL4788570	O=C1N=C(NCc2ccoc2)S/C1=C\c1ccc(-c2cccc(Cl)c2)o1	Inactive
CHEMBL3904282	Cc1nc2cccc(-c3cc4c([nH]3)CCNC4=O)c2nc1NC1(C)CCC1	Active
CHEMBL3981107	NCC[C@H]1CNC(=O)c2cc(-c3cccc(OC(F)(F)F)c3)c(-c3ccccc3)n21	Active
CHEMBL3942758	Clc1ccccc1-c1ccc2cnc(Nc3cnccc3O[C@H]3CCCNC3)n2n1	Active
CHEMBL4087384	O=C1NC(=S)S/C1=C\c1csc(-c2cccc(C(F)(F)F)c2)n1	Active
CHEMBL4541837	COC(C)(C)CC#Cc1c(Cl)c2c(Cl)cc(C(N)=O)nc2n1[C@H]1CCCNC1	Active
CHEMBL3689317	CN(C)CC(CNc1nc2c(Br)c(Br)c(Br)c(Br)c2[nH]1)C(O)c1ccccc1	Active
CHEMBL4436404	C[C@H]1NC(=O)c2cc(-c3cccc4c(=O)n(CC5CC5)c(NC5(C)CC5)nc34)[nH]c21	Active
CHEMBL3899451	CC(C)Nc1cncc(-c2c[nH]c3ccc(-c4noc(N)n4)cc23)n1	Active
CHEMBL3980874	NCCC1CNC(=O)c2cc(-c3cccc(OC(F)(F)F)c3)c(-c3ccc(CO)cc3)n21	Active
CHEMBL3903410	Nc1nnc(-c2ccc3[nH]cc(-c4cccc(-n5ccccc5=O)n4)c3c2)s1	Inactive
CHEMBL3934853	Cc1nc2cccc(-c3cc4c([nH]3)[C@@H](C)NC4=O)c2nc1N[C@H]1CCC[C@@H](NC(=O)[C@@H](CO)NC(=O)OC(C)(C)C)C1	Active
CHEMBL3979545	Cc1nc2cccc(-c3cc4c([nH]3)CCNC4=O)c2nc1NC1CCOC1	Active
CHEMBL3689320	NC1CCCCC1Nc1nc2c(Br)c(Br)c(Br)c(Br)c2[nH]1	Active
CHEMBL3676278	CO[C@H]1C[C@H](N)CN(c2ccncc2NC(=O)c2csc(-c3c(F)cccc3F)n2)C1	Inactive
CHEMBL4070019	CN1CCC(n2c(I)c(Cl)c3c(Cl)cc(C(N)=O)nc32)CC1	Active
CHEMBL3949477	CS(=O)(=O)c1ccc(-c2c(-c3cccc(OC(F)(F)F)c3)cc3n2[C@@H](CCN)CNC3=O)cc1	Active
CHEMBL3651964	CCCOc1ccc(F)c(-c2ccc(N)c(C(=O)Nc3cnccc3[C@@H]3CC[C@H](O)[C@H](N)C3)n2)c1	Active
CHEMBL3952845	CC(C)c1cncc(-c2cc3c(cn2)cnn3-c2cccc(N3CCC[C@H](N)C3)n2)c1	Inactive
CHEMBL2035597	O=c1[nH]c(-c2ccccc2Cl)nc2c1oc1ccccc12	Inactive
CHEMBL3963322	Nc1nnc(-c2ccc3[nH]cc(-c4cnc(N5CCOCC5)cn4)c3c2)s1	Inactive
CHEMBL3676289	Nc1sc(-c2c(F)cccc2F)nc1C(=O)Nc1cnccc1[C@@H]1CCC[C@H](N)C1	Active
CHEMBL1952328	Oc1ccc(-c2cnc3ccc(NCc4ccc(F)cc4)nn23)cc1	Inactive
CHEMBL3950494	O=C1NCCc2[nH]c(-c3cccc4ccc(Oc5cccc(F)c5)nc34)cc21	Active
CHEMBL4868512	COc1ncc2cc1NS(=O)(=O)c1cccc(c1)C(=O)NCc1cncc(c1)-c1ncnc3c(C)c-2sc13	Active
CHEMBL3901085	Cc1nc2cccc(-c3cc4c([nH]3)CCNC4=O)c2nc1NC1CCNCC1	Active
CHEMBL3898989	Cc1cncc(-c2cc3c(cn2)cnn3-c2ccc(C#N)c(N3CCC[C@H](N)C3)n2)n1	Inactive
CHEMBL1952138	FC(F)(F)c1cc(-n2nnc3ccc(NCC4CCNCC4)nc32)ccn1	Inactive
CHEMBL85496	COc1ccc(/C=C2\SC(=O)NC2=O)cc1	Inactive
CHEMBL565612	CN1CCN(c2nc(C3=C(c4c[nH]c5ccccc45)C(=O)NC3=O)c3ccccc3n2)CC1	Active
CHEMBL341951	O=C(O)c1ccc2ccc(/C=C/c3ccc(F)c(F)c3)nc2c1O	Inactive
CHEMBL3689334	CN(c1ccccc1)c1nc2c(Br)c(Br)c(Br)c(Br)c2[nH]1	Active
CHEMBL2030397	CC(N)c1nc2c(oc3ccc(Br)cc32)c(=O)[nH]1	Active
CHEMBL4104431	O=C1NC(=S)S/C1=C\c1csc(-c2ccc(OC(F)(F)F)cc2)n1	Active
CHEMBL3298822	O=C(CC1CNC(=O)c2cc(-c3ccnc(Cl)n3)cn21)NCC1CCCCC1	Active
CHEMBL246661	CCc1ccc(O)c(-c2cc(-c3cccc(Cl)c3)c(C#N)c(=O)[nH]2)c1	Inactive
CHEMBL3937682	Cc1nc2cccc(-c3cc4c([nH]3)CCNC4=O)c2nc1-c1ccoc1C	Active
CHEMBL3685742	N[C@@H]1CN(c2ccncc2Nc2cccc3cnc(-c4c(F)cccc4F)nc23)CC[C@H]1F	Inactive
CHEMBL3775858	Oc1ccc(Cl)c2ccc(Nc3ccccn3)nc12	Inactive
CHEMBL3687438	C[C@H]1C[C@@H](c2ccncc2NC(=O)c2ccc(F)c(-c3c(F)cccc3F)n2)C[C@@H](N)[C@H]1NS(C)(=O)=O	Active
CHEMBL3687507	CO[C@H]1[C@@H](C)C[C@@H](c2ccncc2NC(=O)c2ccc(F)c(-c3c(F)cc(C(C)(C)O)cc3F)n2)C[C@H]1N	Active
CHEMBL3660095	FCCN1CCC(F)(COc2cccc3ccc(-c4nnc5ccccn45)nc23)CC1	Active
CHEMBL3651967	C[C@@H]1C[C@H](c2ccncc2NC(=O)c2nc(-c3c(F)cccc3F)ccc2F)C[C@H](N)C1	Inactive
CHEMBL3941050	C[C@H]1NC(=O)c2cc(-c3c(F)ccc4c(=O)n(C)c(NC5(C)CC5)nc34)[nH]c21	Active
CHEMBL3932720	CNc1nnc(-c2ccc3[nH]cc(-c4nccc(-c5ccccc5)n4)c3c2)s1	Active
CHEMBL4740315	CC(C)(CO)CNC1=NC(=O)/C(=C/c2csc(-c3ccc(F)cc3O)n2)S1	Inactive
CHEMBL3393712	Fc1cnccc1-c1ccc2[nH]nc(-c3cncc(O[C@H]4CNCCC45CC5)n3)c2c1	Active
CHEMBL1241011	CCc1cccc2c1[nH]c1c2ccc2c(C=O)c[nH]c21	Active
CHEMBL3929510	O=C1NCCc2[nH]c(-c3cccc4ccc(Oc5ccc(Cl)cc5)nc34)cc21	Active
CHEMBL4126344	CN(C)CCNc1cncc(-c2ccc3[nH]cc(-c4ccc(C(F)(F)F)c(F)c4)c3c2)n1	Inactive
CHEMBL3684948	OCCCN1CCN(c2nc3c(Br)c(Br)c(Br)c(Br)c3[nH]2)CC1	Active
CHEMBL3925655	CN1CCN(Cc2ccc(-c3c(-c4cccc(OC(F)(F)F)c4)cc4n3[C@@H](CCCl)CNC4=O)cc2)CC1	Active
CHEMBL3660065	c1cc(OCC2(CC3CC3)CCNCC2)c2nc(-c3nnc4ccccn34)ccc2c1	Active
CHEMBL3896735	Nc1nnc(-c2ccc3[nH]cc(-c4cccc(N5CCCC5=O)n4)c3c2)s1	Active
CHEMBL3687424	C[C@H]1C[C@@H](c2ccncc2NC(=O)c2ccc(F)c(-c3c(F)cccc3F)n2)C[C@@H](N)C1=O	Active
CHEMBL1914471	CNC(=O)c1cccc2c1nc(Nc1c(F)cccc1F)c1ccncc12	Active
CHEMBL3979464	Cc1nc2cccc(-c3cc4c([nH]3)CCNC4=O)c2nc1NC(C)(C)CNCCS(C)(=O)=O	Active
CHEMBL4090634	Nc1ccc(-c2c[nH]c3cc(-c4cncc(OC[C@@H](N)c5ccccc5)n4)ccc23)c(F)n1	Active
CHEMBL1952101	c1ccc(CCNc2ccc3nnn(-c4ccccc4)c3n2)cc1	Inactive
CHEMBL1802841	CNC1=N/C(=C\c2ccc3c(c2)OCO3)C(=O)N1C	Inactive
CHEMBL3394072	Nc1nnc(-c2ccc3[nH]cc(-c4cncc(N5CCCC5)n4)c3c2)s1	Inactive
CHEMBL3947143	COCCn1c(NC(C)(C)C)nc2c(-c3cc4c([nH]3)[C@@H](C)NC4=O)cccc2c1=O	Active
CHEMBL2017349	Fc1ccc(Nc2nc3c(-c4nnc[nH]4)cccc3c3sccc23)cc1F	Active
CHEMBL4113689	O[C@@H]1CC[C@@H](Nc2ccc3ncc(-c4cccc(OC(F)(F)F)c4)n3n2)C1	Active
CHEMBL4224959	CC(C)Nc1ccc2cnn(-c3cncc(-c4ccc(-c5nnn[nH]5)cc4)n3)c2c1	Inactive
CHEMBL3652012	C[C@H]1CN(c2ccncc2NC(=O)c2ccc(F)c(-c3cccnc3)n2)C[C@@H](N)[C@@H]1O	Active
CHEMBL3676279	CCO[C@@H]1C[C@H](N)CN(c2ccncc2NC(=O)c2csc(-c3c(F)cccc3F)n2)C1	Active
CHEMBL3947592	CNc1nnc(-c2ccc3[nH]cc(-c4cccc(-n5ccccc5=O)n4)c3c2)s1	Inactive
CHEMBL2048862	N[C@H]1CCN(c2ccccc2/C=C2\SC(=O)NC2=O)C1	Active
CHEMBL3918907	CC(C)(C)Nc1nc2c(-c3cc4c([nH]3)CCNC4=O)cccc2[nH]c1=O	Active
CHEMBL3394070	Nc1nnc(-c2ccc3[nH]cc(-c4cccc(NC5CCCCC5)n4)c3c2)s1	Inactive
CHEMBL3355987	CC(C)(O)[C@H]1CC[C@H](Nc2ccn3ncc(-c4cccc(Cl)c4)c3n2)CC1	Active
CHEMBL3676282	N[C@@H]1C[C@@H](C(F)(F)F)CN(c2ccncc2NC(=O)c2csc(-c3c(F)cccc3F)n2)C1	Active
CHEMBL3916316	Cc1nc2cccc(-c3cc4c([nH]3)CCNC4=O)c2nc1NC1(CO)CCC1	Active
CHEMBL3687497	C[C@H]1CN(c2ccncc2NC(=O)c2ccc(F)c(-c3c(F)cccc3F)n2)C[C@@H](N)[C@H]1N=[N+]=[N-]	Active
CHEMBL3978991	O=S1(=O)CCC(Nc2ccc3ncc(-c4cccc(OC(F)(F)F)c4)n3n2)CC1	Inactive
CHEMBL3929683	O[C@H]1CC[C@H](Oc2ccc3ncc(-c4cccc(OC(F)(F)F)c4)n3n2)CC1	Active
CHEMBL3664627	CCC(CO)COc1cccc2ccc(-c3nnc4ccccn34)nc12	Active
CHEMBL3393703	C=C1CCNCC1Oc1cncc(-c2n[nH]c3ccc(-c4c(F)cccc4F)cc23)n1	Active
CHEMBL3943561	Cc1nc2cccc(-c3cc4c([nH]3)CCNC4=O)c2nc1NC1CCN(C(=O)OC(C)(C)C)CC1	Active
CHEMBL3689333	Brc1c(Br)c(Br)c2[nH]c(N[C@H]3COC[C@@H]3N3CCCCC3)nc2c1Br	Active
CHEMBL496994	O=C1S/C(=C\c2ccc(F)cc2)C(=O)N1Cc1ccccc1F	Inactive
CHEMBL3651987	Nc1ccc(-c2c(F)cccc2F)nc1C(=O)Nc1cnccc1C1=CC(N)C(O)CC1	Active
CHEMBL3969001	Cc1nc2cccc(-c3cc4c([nH]3)CCNC4=O)c2nc1NC1COC1	Active
CHEMBL3264261	CN(C)CCN(C)c1cncc(-c2ccc3[nH]cc(-c4ccnc(N)n4)c3c2)n1	Active
CHEMBL4476426	COc1cc(Br)cc2[nH]cc(-c3cnc(-c4cc(Br)c[nH]4)o3)c12	Inactive
CHEMBL3691937	C[C@H]1C[C@@H](c2ccncc2NC(=O)c2ccc(F)c(-c3c(F)cc(C4(F)CCOCC4)cc3F)n2)C[C@@H](N)[C@H]1OCCC#N	Active
CHEMBL3928595	Cc1nc2cccc(-c3cc4c([nH]3)CCNC4=O)c2nc1N[C@H]1C[C@H](N)C1	Active
CHEMBL1915424	O=C(NC1CC1)c1cccc2c1nc(Nc1cccc(Cl)c1)c1ccncc12	Inactive
CHEMBL3975552	Cc1ccccc1-c1ccnc(-c2c[nH]c3ccc(-c4nnc(N)o4)cc23)n1	Active
CHEMBL3651995	CC(=O)O[C@H]1CC[C@@H](c2ccncc2NC(=O)c2nc(-c3c(F)cccc3F)ccc2N)C[C@H]1N	Active
CHEMBL4130160	CN(C)CCCN(C)c1cncc(-c2ccc3[nH]cc(-c4ccc(C(F)(F)F)cc4)c3c2)n1	Inactive
CHEMBL3660008	OC1CCC(Nc2cccc3ccc(-c4nnc5ccccn45)nc23)CC1	Active
CHEMBL3935063	Cc1cccc(-c2c(-c3cccc(OC(F)(F)F)c3)cc3n2[C@@H](CCN)CNC3=O)c1	Active
CHEMBL3298401	CC(C)(C)CNC(=O)CC1CNC(=O)c2cc(-c3ccccc3)cn21	Inactive
CHEMBL3660091	[C-]#[N+]c1ccc2nnc(-c3ccc4cccc(OC5CCNCCC5F)c4n3)n2c1	Active
CHEMBL1649765	O=C(O)c1cccc2c1nc(Nc1cccc(Cl)c1)c1ccncc12	Inactive
CHEMBL3689322	N[C@H]1CCCC[C@@H]1Nc1nc2c(Br)c(Br)c(Br)c(Br)c2[nH]1	Active
CHEMBL1952142	COc1cc(NCC2CCNCC2)nc2c1nnn2-c1cccc(OC(F)(F)F)c1	Active
CHEMBL2035616	COc1cccc2oc3c(=O)[nH]c(-c4ccccc4Cl)nc3c12	Inactive
CHEMBL3919837	N[C@H]1CCCN(c2ccncc2Nc2nnc3ccc(-c4ncccc4F)nn23)C1	Active
CHEMBL3298562	CC(C)(C)CNC(=O)CC1CNC(=O)c2cc(-c3cccc(OC(F)(F)F)c3)cn21	Inactive
CHEMBL3980680	CC(C)(C)Nc1nc2c(-c3cc4c([nH]3)CCNC4=O)cccc2nc1-c1ccccc1	Active
CHEMBL81182	O=C(NCc1ccc(O)c(O)c1)c1ccc2ccc(C(=O)O)c(O)c2n1	Inactive
CHEMBL3985653	Nc1cc(-c2c[nH]c3ccc(-c4nnc(N)s4)cc23)ccn1	Inactive
CHEMBL3355555	O=S1(=O)CCC(CNc2ccn3ncc(-c4cccc(C(F)(F)F)c4)c3n2)CC1	Inactive
CHEMBL3916196	CC(C)(C)Nc1nc2c(-c3cc4c([nH]3)CCNC4=O)cccc2nc1C(F)(F)F	Active
CHEMBL3971473	CC1CCCN1c1ccnc(-c2c[nH]c3ccc(-c4nnc(N)o4)cc23)n1	Active
CHEMBL3941232	Cc1cccc(-c2c(-c3cccc(OC(F)(F)F)c3)cc3n2[C@@H](CCNC(=N)N)CNC3=O)c1	Active
CHEMBL2035625	COc1cccc(-c2nc3c(oc4ccc(Br)cc43)c(=O)[nH]2)c1Cl	Active
CHEMBL3691933	COC(=O)N[C@H]1[C@@H](C)C[C@@H](c2ccncc2NC(=O)c2ccc(F)c(-c3c(F)cc(OC(C)C)cc3F)n2)C[C@H]1N	Active
CHEMBL2442315	O[C@H]1CC[C@H](Nc2ccn3ncc(-c4ccc5ccccc5c4)c3n2)CC1	Active
CHEMBL3685748	NC1CCCN(c2ccncc2Nc2cccc3cnc(-c4nccs4)nc23)C1	Inactive
CHEMBL3918158	CC(C)(C)Nc1nc2c(-c3cc4c([nH]3)CCNC4=O)cccc2nc1Cl	Active
CHEMBL4533366	CC(C)(CC#Cc1c(Cl)c2c(Cl)cc(C(N)=O)nc2n1[C@H]1CCCNC1)C(N)=O	Active
CHEMBL3976306	Cc1nc2cccc(-c3cc4c([nH]3)CCNC4=O)c2nc1NC1CCCC(O)C1	Active
CHEMBL3904800	Cc1nc2cccc(-c3cc4c([nH]3)CCNC4=O)c2nc1N[C@H](C)C1CC1	Active
CHEMBL3687521	CC(C)NC(=O)c1ccc(F)c(-c2ccc(N)c(C(=O)Nc3cnccc3[C@@H]3C[C@H](C)[C@H](OCCC#N)[C@H](N)C3)n2)c1	Active
CHEMBL3687499	CCO[C@H]1[C@@H](N)C[C@@H](c2ccncc2NC(=O)c2ccc(F)c(-c3c(F)cc(C)cc3F)n2)C[C@H]1C	Active
CHEMBL3687531	Cc1cc(F)c(-c2nc(C(=O)Nc3cnccc3[C@@H]3C[C@H](C)[C@H](S(C)(=O)=O)[C@H](N)C3)ccc2F)c(F)c1	Active
CHEMBL3919558	Nc1nnc(-c2ccc3[nH]cc(-c4csc(-n5ccccc5=O)n4)c3c2)s1	Active
CHEMBL4105153	Nc1ccc(-c2c[nH]c3cc(-c4cncc(N5CCNCC5)n4)ccc23)c(F)n1	Active
CHEMBL3972842	CNc1nc2c(-c3cc4c([nH]3)CCNC4=O)cccc2nc1C	Active
CHEMBL3660059	OCC(O)COc1cccc2ccc(-c3nnc4ccccn34)nc12	Active
CHEMBL3982237	Fc1ccccc1-c1c[nH]c2ccc(-c3nnc(N[C@H]4CCCNC4)s3)cc12	Active
CHEMBL515778	O/N=C/c1ccccc1OCC(O)Cn1c2ccccc2c2ccccc21	Inactive
CHEMBL3764036	CN1CCN(c2ccc3nnnc(Nc4cccc(OC(F)(F)F)c4)c3n2)CC1	Inactive
CHEMBL2017355	N#Cc1cccc(Nc2nc3c(-c4nnc[nH]4)cccc3c3sccc23)c1	Active
CHEMBL1649761	NC(=O)c1ccc2c(c1)nc(Nc1cccc(Cl)c1)c1ccncc12	Inactive
CHEMBL3908000	CC(C)Nc1ccnc(-c2c[nH]c3ccc(-c4nnc(N)o4)cc23)n1	Active
CHEMBL3927926	CC1Cc2[nH]c(-c3cccc4ccc(Cl)nc34)cc2C(=O)N1	Inactive
CHEMBL3976290	O=C1CCC(Nc2ccc3ncc(-c4cccc(Cl)c4)n3n2)CC1	Active
CHEMBL3781479	c1ccc(-c2cnc3c(Nc4ccc(N5CCCCC5)cc4)cncc3n2)cc1	Inactive
CHEMBL1306213	N#Cc1c(-c2cccs2)cc(-c2cccs2)nc1O	Inactive
CHEMBL3946958	CC1Cc2[nH]c(-c3cccc4ccc(Nc5ccccc5)nc34)cc2C(=O)N1	Active
CHEMBL3956440	CS(=O)(=O)CCn1cc(-c2cc3c(cn2)cnn3-c2cccc(N3CCCNCC3)n2)cn1	Inactive
CHEMBL3896794	Nc1nnc(-c2ccc3[nH]cc(-c4cncc(C5CC5)n4)c3c2)o1	Active
CHEMBL3912000	Cc1nc2cccc(-c3cc4c(n3C)C(CO)NC4=O)c2nc1NC(C)(C)C	Active
CHEMBL4110326	CC(C)c1cncc(-c2cc3c(cn2)cnn3-c2cccc(N3CCC[C@@H](N)C3)n2)c1	Inactive
CHEMBL456850	O=C1NC(=S)S/C1=C\c1ccc2ccccc2c1	Inactive
CHEMBL3919956	NCCC1CNC(=O)c2cc(-c3cccc(C(F)(F)F)c3)c(-c3ccsc3)n21	Active
CHEMBL3684974	Brc1c(Br)c(Br)c2[nH]c(NCCN3CCN(c4ncccn4)CC3)nc2c1Br	Inactive
CHEMBL3687465	Cc1cc(F)c(-c2nc(C(=O)Nc3cnccc3N3C[C@@H](N)[C@@H](C#N)[C@@H](C)C3)ccc2F)c(F)c1	Active
CHEMBL3689329	Nc1cc(F)c(F)cc1Nc1nc2c(Br)c(Br)c(Br)c(Br)c2[nH]1	Active
CHEMBL3936529	Cc1nc2cccc(-c3cc4c([nH]3)CCNC4=O)c2nc1NC(=N)N	Inactive
CHEMBL3942145	Cc1nc2cccc(-c3cc4c([nH]3)[C@@H](CO)NC4=O)c2nc1NC1CC1	Active
CHEMBL3918521	O=C1NCCc2[nH]c(-c3cccc4ccc(-c5ccccc5)nc34)cc21	Active
CHEMBL3660053	OC[C@@H]1CC(Oc2cccc3ccc(-c4nnc5ccccn45)nc23)CCN1	Active
CHEMBL426658	Clc1cccc(-c2cnc3ccc(NC4CCOCC4)nn23)c1	Active
CHEMBL3651998	Nc1ccc(-c2c(F)cccc2F)nc1C(=O)Nc1cnccc1[C@@H]1CC[C@H](O)[C@@H](N)C1	Active
CHEMBL4455041	Cc1cc(NCC2(F)CCNCC2)c2nc(-c3nnc4c5c(cnn34)N(C)CCO5)ccc2c1	Inactive
CHEMBL293776	COc1c(O)cc2oc(-c3ccc(O)cc3)cc(=O)c2c1O	Inactive
CHEMBL3964407	O[C@H]1CC[C@H](Nc2ccc3ncc(-c4cccc(Cl)c4)n3n2)CC1	Active
CHEMBL575945	Nc1nc2ccnc(-c3c[nH]c4ccccc34)c2[nH]1	Inactive
CHEMBL4799055	CC(C)(CO)CNC1=NC(=O)/C(=C/c2csc(-c3ccc(OC(F)(F)F)cc3)n2)S1	Inactive
CHEMBL1950358	C[N+](C)(CCO)Cc1cn(CCCCn2c3ccccc3c3ccc4c(C=O)c[nH]c4c32)nn1.O=C([O-])C(F)(F)F	Inactive
CHEMBL3949181	C=C(C)CNc1nc2c(-c3cc4c([nH]3)CCNC4=O)cccc2nc1C	Active
CHEMBL3970295	CC(=O)c1ccc(-c2c(-c3cccc(OC(F)(F)F)c3)cc3n2[C@@H](CCN)CNC3=O)cc1	Active
CHEMBL3896741	Nc1nnc(-c2ccc3[nH]cc(-c4ccccc4F)c3c2)s1	Active
CHEMBL3639908	COC(=O)N[C@H]1[C@@H](C)CN(c2ccncc2NC(=O)c2nc(-c3cc(C(=O)NC(C)C)ccc3F)ccc2N)C[C@H]1N	Active
CHEMBL3264265	CN(C)CCNc1cncc(-c2ccc3[nH]cc(C(=O)C4CC4)c3c2)n1	Inactive
CHEMBL3980995	CC(Nc1nnc(-c2ccc3[nH]cc(-c4ccccn4)c3c2)o1)c1ccccc1	Active
CHEMBL4130297	CN(C)CCNc1cncc(-c2ccc3[nH]cc(-c4ccc(-c5ccccc5)cc4)c3c2)n1	Inactive
CHEMBL1782524	O=C(O)c1cc2cc(Br)cc(NCCC3CCNCC3)c2o1	Active
CHEMBL3393719	CS(=O)(=O)c1ccc(-c2ccc3[nH]nc(-c4cncc(O[C@H]5CNCCC56CC6)n4)c3c2)c(F)c1	Active
CHEMBL3971547	C[C@H]1CN(c2ccncc2Nc2ncc3ccc(-c4c(F)cccc4F)nn23)[C@@H](C)CN1	Active
CHEMBL3684977	CCN1CCCC1CNc1nc2c(Br)c(Br)c(Br)c(Br)c2[nH]1	Active
CHEMBL4125999	CN(C)CCNc1cncc(-c2ccc3[nH]cc(-c4cccc(N)c4)c3c2)n1	Active
CHEMBL3942347	CC1CNC(=O)c2cc(-c3cccc4ccc(Cl)nc34)[nH]c21	Inactive
CHEMBL191384	N#C/C(=C1/Nc2ccccc2S1)c1ccnc(NCCc2cccnc2)n1	Active
CHEMBL4225378	CC(=O)NCCCNc1cncc(-n2ncc3ccc(NC(C)C)cc32)n1	Inactive
CHEMBL3691916	COCCOc1cc(F)c(-c2nc(C(=O)Nc3cnccc3C3C[C@H](C)[C@H](n4ccnn4)[C@H](N)C3)ccc2F)c(F)c1	Active
CHEMBL3651985	C[C@H]1C[C@@H](c2ccncc2NC(=O)c2ccc(F)c(C3CCCCC3)n2)C[C@@H](N)[C@@H]1O	Active
CHEMBL3924862	c1cc(C2CC2)nc(-c2c[nH]c3ccc(-c4nnc(NC5CC5)o4)cc23)n1	Active
CHEMBL3676261	N[C@H]1C[C@@H](O)CN(c2ccncc2NC(=O)c2csc(-c3c(F)cccc3F)n2)C1	Active
CHEMBL3393706	Fc1cccc(F)c1-c1ccc2[nH]nc(-c3cncc(O[C@H]4CNCCC45CC5)n3)c2c1	Active
CHEMBL3691927	COc1cc(F)c(-c2nc(C(=O)Nc3cnccc3[C@@H]3C[C@H](C)[C@@H](OC)[C@H](N)C3)ccc2F)c(F)c1	Active
CHEMBL1949698	CCCNc1ccc2nnn(-c3cccc(OC(F)(F)F)c3)c2n1	Inactive
CHEMBL3940808	Cc1nc2cccc(-c3cc4c([nH]3)CCNC4=O)c2nc1NCC(C)(C)C	Active
CHEMBL4878958	COc1ncc2cc1NS(=O)(=O)c1ccc(F)c(c1)C(=O)NCc1ccc(s1)-c1ncnc3c(C)c-2sc13	Active
CHEMBL4759292	O=C1N=C(NCCCO)S/C1=C\c1ccc(-c2cccc(Cl)c2)o1	Inactive
CHEMBL3953089	NC(=O)c1ccc(-c2c(-c3cccc(OC(F)(F)F)c3)cc3n2C(CCO)CNC3=O)cc1	Active
CHEMBL3687461	CO[C@H]1[C@@H](C)C[C@@H](c2ccncc2NC(=O)c2ccnc(-c3c(F)cccc3F)n2)C[C@H]1N	Active
CHEMBL4522524	Cc1c(NC(C)(C)C)nc2c(-c3cc4c([nH]3)[C@@H](C)NC4=O)cccn2c1=O	Active
CHEMBL3916902	FC(F)Cn1cc(-c2cc3c(cn2)cnn3-c2cccc(N3CCCNCC3)n2)cn1	Inactive
CHEMBL1243129	O=Cc1c[nH]c2c1ccc1c3cccc(C(F)(F)F)c3[nH]c12	Active
CHEMBL1782505	O=C(O)c1cc2cc(C(F)(F)F)ccc2o1	Inactive
CHEMBL3892866	O=c1[nH]ccc2[nH]c(-c3cccc4ccc(Nc5c(F)cccc5Cl)nc34)cc12	Active
CHEMBL2030401	O=c1[nH]c([C@@H]2C[C@H](F)CN2)nc2c1oc1ccc(Br)cc12	Active
CHEMBL1952122	CNC1CCN(c2ccc3nnn(-c4cccc(OC(F)(F)F)c4)c3n2)CC1	Active
CHEMBL427876	N#Cc1c(-c2ccncc2)c2c([nH]c1=O)-c1ccccc1OC2	Inactive
CHEMBL3986154	C[C@H]1CN(c2ccncc2Nc2ncc3ccc(-c4ccc(S(C)(=O)=O)cc4F)nn23)C[C@@H](N)[C@@H]1O	Active
CHEMBL3940277	CNc1nnc(-c2ccc3[nH]cc(-c4cccc(N5CCOCC5)n4)c3c2)s1	Active
CHEMBL3973544	Cc1cc(-c2cc3c(cn2)cnn3-c2cccc(N3CCC[C@H](N)C3)n2)sn1	Inactive
CHEMBL3809463	Cc1nc2cccc3c2nc1NC/C=C/C[C@H]1CNC(=O)c2cc-3[nH]c21	Active
CHEMBL4228654	CC(C)Nc1ccc2cnn(-c3cncc(-c4ccc(C(=O)O)cc4)n3)c2c1	Inactive
CHEMBL3691977	COc1cc(F)c(-c2nc(C(=O)Nc3cnccc3N3C[C@H](C)[C@H](n4ccnn4)[C@H](N)C3)ccc2F)c(F)c1	Active
CHEMBL3966109	CC(C)(C)Nc1nc2c(-c3cc4c([nH]3)CCNC4=O)cccc2nc1N1CC(O)C1	Active
CHEMBL3986516	Cc1nc2cccc(-c3cc4c([nH]3)CCNC4=O)c2nc1NC1CCCCC1	Active
CHEMBL2017325	c1ccc(Nc2nc3c(-c4nnc[nH]4)cccc3c3cscc23)cc1	Active
CHEMBL1098784	O=C(O)c1ccc2ccc(/C=C/c3cccc(O)c3O)nc2c1O	Inactive
CHEMBL3901766	CCN(c1cnc2cccc(-c3cc4c([nH]3)CCNC4=O)c2n1)C(C)(C)C	Active
CHEMBL3394074	CC(C)Nc1cncc(-c2c[nH]c3ccc(-c4nnc(N)s4)cc23)n1	Active
CHEMBL3687513	CO[C@H]1[C@@H](N)C[C@@H](c2ccncc2NC(=O)c2ccc(F)c(-c3c(F)cc(C)cc3F)n2)C[C@H]1C	Active
CHEMBL3900527	CN1CCCC(Nc2ccnc(-c3c[nH]c4ccc(-c5nnc(N)o5)cc34)n2)C1	Active
CHEMBL4100433	COc1ccc2c(c1CN1CCNCC1)O/C(=C\c1c[nH]c3nc(-c4ccccc4)ccc13)C2=O	Active
CHEMBL3916586	Cc1cccc(C)c1-c1cnc2cccc(-c3cc4c([nH]3)CCNC4=O)c2n1	Active
CHEMBL3898550	CC(Oc1ccc2cccc(-c3cc4c([nH]3)CCNC4=O)c2n1)C(F)(F)F	Active
CHEMBL3651904	N[C@H]1CCC[C@@H](c2ccncc2NC(=O)c2cccc(-c3c(F)cc(O)cc3F)n2)C1	Active
CHEMBL3651921	C[C@H]1CN(c2ccncc2NC(=O)c2ccc(F)c(-c3ccccc3F)n2)C[C@@H](N)[C@@H]1O	Active
CHEMBL4227791	CC(C)Nc1ccc2cnn(-c3cncc(-c4ccc(CN)cc4)n3)c2c1	Active
CHEMBL3892029	CCN(CC)c1cncc(-c2c[nH]c3ccc(-c4nnc(N)s4)cc23)n1	Active
CHEMBL3981339	Cc1nc2cccc(-c3cc4c([nH]3)CCNC4=O)c2nc1NC1CCCCCC1	Active
CHEMBL4115309	CC[C@@H]1COCCN1c1nnc(-c2ccc3[nH]cc(-c4cncc(C5CC5)n4)c3c2)o1	Active
CHEMBL3909280	O[C@H]1CNCCN(c2cccc(-n3ncc4cnc(-c5cnn(CC(F)(F)F)c5)cc43)n2)C1	Inactive
CHEMBL3894442	Cc1nc2cccc(-c3cc4c([nH]3)CCNC4=O)c2nc1NC(C)(C)CNC(=O)OC(C)(C)C	Active
CHEMBL3957539	Cc1nc2cccc(-c3cc4c([nH]3)CCNC4=O)c2nc1N[C@H]1CCCN(C(=O)OC(C)(C)C)C1	Inactive
CHEMBL4788802	N#Cc1nnc2c3c(-c4ccccc4Cl)c(C#N)c(=O)[nH]c3nn2c1N	Active
CHEMBL2032373	O=C(c1ccco1)c1c[nH]c2ccccc12	Inactive
CHEMBL1910899	Nc1cc(-c2ccc3c(-c4ccc(N5CCNCC5)cc4)n[nH]c3n2)ccn1	Inactive
CHEMBL457747	O=C1NC(=S)S/C1=C\c1cccc2ccccc12	Active
CHEMBL4526558	CN1CCOc2c1cnn1c(-c3ccc4c(F)c(F)cc(NCC5(F)CCNCC5)c4n3)nnc21	Active
CHEMBL4514782	Cc1nc2cccc(-c3cc4c(s3)CNC4=O)c2nc1NC(C)(C)C	Active
CHEMBL3689323	COc1ccc(Nc2nc3c(Br)c(Br)c(Br)c(Br)c3[nH]2)cc1OC	Inactive
CHEMBL3264266	CN(C)CCOc1cncc(-c2ccc3[nH]cc(C(=O)c4ccccc4)c3c2)n1	Inactive
CHEMBL4472803	C[C@H]1NC(=O)c2cc(-c3cccc4c(=O)n(CC5COC5)c(NC(C)(C)C)nc34)[nH]c21	Active
CHEMBL4762139	CN(c1cccc(-c2nc(/C=C3\SC(N[C@H]4CCC[C@@H]4O)=NC3=O)cs2)c1)S(C)(=O)=O	Inactive
CHEMBL3691962	COC(=O)N[C@H]1[C@@H](C)C[C@@H](c2ccncc2NC(=O)c2ccc(F)c(-c3c(F)cc(C4(O)CCOCC4)cc3F)n2)C[C@H]1N	Active
CHEMBL4593810	CC(O)C#Cc1c(Cl)c2c(Cl)cc(C(N)=O)nc2n1[C@H]1CCCNC1	Active
CHEMBL3691920	CCOCc1cc(F)c(-c2nc(C(=O)Nc3cnccc3[C@@H]3C[C@H](C)[C@@H](OC)[C@H](N)C3)ccc2F)c(F)c1	Active
CHEMBL1915633	COc1cccc(Nc2nc3c(-c4nnc[nH]4)cccc3c3cnccc23)c1Cl	Active
CHEMBL3970104	c1cc2[nH]cc(-c3cncc(C4CC4)n3)c2cc1-c1nnc(C2CC2)o1	Active
CHEMBL3651970	Cc1ccc(F)c(-c2cccc(C(=O)Nc3cnccc3[C@@H]3C[C@H](C)[C@H](O)[C@H](N)C3)n2)c1	Active
CHEMBL3676298	N[C@H]1C[C@@H](c2ccncc2NC(=O)c2csc(C3CCCCC3)n2)C[C@@H](N)[C@@H]1O	Inactive
CHEMBL2442297	c1ccc2cc(-c3cnn4ccc(NC5CNC5)nc34)ccc2c1	Active
CHEMBL3906357	Cc1nc2cccc(-c3cc4c([nH]3)CCNC4=O)c2nc1NCC1(C)CC1	Active
CHEMBL3900578	CC(C)Oc1cccc(-c2c[nH]c3ccc(-c4nnc(N5CC[C@@H](N)C5)s4)cc23)n1	Active
CHEMBL3964497	COc1nc(-c2cn(S(=O)(=O)c3ccc(C)cc3)c3ccc(-c4nnc(NC(C)(C)C)o4)cc23)ncc1F	Active
CHEMBL3961837	ON=C1CCC(Nc2ccc3ncc(-c4cccc(Cl)c4)n3n2)CC1	Active
CHEMBL2397524	COc1ccc2[nH]c3c([N+](=O)[O-])cc4[nH]ncc4c3c2c1	Inactive
CHEMBL3933697	CCCOc1cccc(-c2c[nH]c3ccc(-c4nnc(N)s4)cc23)n1	Active
CHEMBL3980238	FC(F)(F)Oc1cccc(-c2nnc3ccc(NC4CCOCC4)cn23)c1	Inactive
CHEMBL4448325	NC(=O)c1cc(Cl)c2c(Cl)c(C#CCCO)n([C@H]3CCCNC3)c2n1	Active
CHEMBL3934565	C[C@H]1NC(=O)c2cc(-c3cccc4c(=O)[nH]c(NC(C)(C)C)nc34)[nH]c21	Active
CHEMBL3942496	Nc1nnc(-c2ccc3[nH]cc(-c4cccc(-n5cccn5)n4)c3c2)s1	Active
CHEMBL2037206	CCC(=C1C(=O)Nc2ccc(Cl)cc21)c1ccc(-c2cccc(C(=O)N3CCCN(C)CC3)c2)o1	Inactive
CHEMBL3895531	Cc1cncc(-c2cc3c(cn2)cnn3-c2cccc(N3CCNC(C)CC3)n2)n1	Inactive
CHEMBL3651994	Nc1cc(F)c(-c2c(F)cccc2F)nc1C(=O)Nc1cnccc1[C@@H]1CCC[C@H](N)C1	Active
CHEMBL3900646	C[C@H]1CC[C@H](N)CN1c1ccncc1Nc1ncc2ccc(-c3c(F)cccc3F)nn12	Active
CHEMBL3394066	Nc1nnc(-c2ccc3[nH]cc(-c4cccc(N5CCCC5)n4)c3c2)s1	Inactive
CHEMBL3808533	CC(C)C(C)OC1CC(=O)CC2C(=O)c3c(O)ccc(O)c3C(=O)C12	Inactive
CHEMBL3960373	CCn1c(NC(C)(C)C)nc2c(-c3cc4c([nH]3)[C@@H](C)NC4=O)c(F)ccc2c1=O	Active
CHEMBL3899208	Nc1nnc(-c2ccc3[nH]cc(-c4nccc(N5CCOCC5)n4)c3c2)s1	Active
CHEMBL4859036	COc1ncc2cc1NS(=O)(=O)c1cccc(c1)C(=O)NCc1cc(ccn1)-c1ncnc3cc-2sc13	Inactive
CHEMBL3963604	COC(C)CN(C)c1ccncc1Nc1ncc2ccc(-c3c(F)cccc3F)nn12	Inactive
CHEMBL3651910	N[C@H]1CCC[C@@H](c2ccncc2NC(=O)c2ccc(F)c(-c3cc(F)cc(F)c3F)n2)C1	Active
CHEMBL3639838	CCCn1c(N2CCNCC2)nc2c(Br)c(Br)c(Br)c(Br)c21	Active
CHEMBL3939749	CC(=O)N1CCC[C@H](Nc2nc3c(-c4cc5c([nH]4)CCNC5=O)cccc3nc2C)C1	Inactive
CHEMBL4468395	CN1CCC(Nc2cccc3ccc(-c4nnc5c6c(cnn45)N(C)CCO6)nc23)CC1	Active
CHEMBL4089159	COC(=O)C1=C(Nc2ccccc2Cl)O/C(=C\c2c[nH]c3ncccc23)C1=O	Active
CHEMBL2048870	CC(C)COc1cccc(/C=C2\SC(=O)NC2=O)c1N1CCC[C@@H](N)C1	Active
CHEMBL3908673	Cc1nc2cccc(-c3cc4c([nH]3)CCNC4=O)c2nc1NC(C)c1cnccn1	Active
CHEMBL3974455	Cc1nc2ccc(F)c(-c3cc4c([nH]3)C3(CC3)NC4=O)c2nc1NC(C)(C)C	Active
CHEMBL3923078	O=C1NCCc2[nH]c(-c3cccc4ccc(NC5CC5)nc34)cc21	Active
CHEMBL3931404	Fc1cccc(F)c1-c1ccc2cnc(Nc3cnccc3C3=CCNCC3)n2n1	Active
CHEMBL3687448	C[C@H]1C[C@@H](c2ccncc2NC(=O)c2ccc(F)c(-c3c(F)cccc3F)n2)C[C@@H](N)[C@@H]1OP(C)(C)=O	Active
CHEMBL3923364	CN1CCC(NC(=O)c2ccc(-c3c(-c4cccc(OC(F)(F)F)c4)cc4n3C(CCO)CNC4=O)cc2)CC1	Active
CHEMBL3763975	CC1CCCCN1c1ccc2nnnc(Nc3cccc(OC(F)(F)F)c3)c2n1	Inactive
CHEMBL2017335	c1cc(-c2nnc[nH]2)c2nc(N3CCOCC3)c3ccsc3c2c1	Active
CHEMBL1910903	c1cc(-c2ccc3[nH]cc(-c4ccc(N5CCNCC5)cc4)c3c2)ccn1	Inactive
CHEMBL3652028	Nc1cc(F)c(-c2ccncc2F)nc1C(=O)Nc1cnccc1[C@@H]1CCC[C@H](N)C1	Active
CHEMBL4228394	CC(C)Nc1ccc2cnn(-c3cncc(-c4csc(C(=O)O)c4)n3)c2c1	Inactive
CHEMBL3921045	Cc1nc2cccc(-c3cc4c([nH]3)CCNC4=O)c2nc1NC1CCC(=O)N(C)C1	Active
CHEMBL3892885	Cc1cncc(-c2cc3c(cn2)cnn3-c2ccc(CO)c(N3CCC[C@H](N)C3)n2)n1	Inactive
CHEMBL3809141	CC(C)(C)OC1CC(=O)CC2C(=O)c3cccc(O)c3C(=O)C12	Inactive
CHEMBL4078609	NC(=O)c1cc(Cl)c2c(Cl)c(C(F)(F)F)n(C3CCCNC3)c2n1	Active
CHEMBL3684951	N=C(N)N1CCN(c2nc3c(Br)c(Br)c(Br)c(Br)c3[nH]2)CC1	Active
CHEMBL3954270	CC(C)Nc1cncc(-c2c[nH]c3ccc(-c4nc(N)no4)cc23)n1	Active
CHEMBL4065485	CN1CCC(NC(=O)c2ccc(-c3c(-c4ccc(N5CCN(C)CC5)cc4)n(C)c4nccc(Cl)c34)cc2)CC1	Active
CHEMBL247682	N#Cc1c(-c2cccnc2)c2c([nH]c1=O)-c1ccccc1SC2	Inactive
CHEMBL4096175	O=C1NC(=S)N2C(=O)C3Nc4cc(Cl)cc(Cl)c4C3C=C12	Inactive
CHEMBL3651927	Cc1ccc(F)c(-c2cccc(C(=O)Nc3cnccc3[C@@H]3C[C@H](C)[C@H](O)[C@H](N)C3)n2)c1F	Active
CHEMBL1952119	CN(C)C(=O)CN1CCC(CNc2ccc3nnn(-c4cccc(OC(F)(F)F)c4)c3n2)CC1	Inactive
CHEMBL3986065	CC(=O)N[C@@H]1CC[C@@H]1Nc1nc2c(-c3cc4c([nH]3)CCNC4=O)cccc2nc1C	Active
CHEMBL2147768	COc1ccc2c(c1CN1CCNCC1)O/C(=C\c1c[nH]c3cnccc13)C2=O	Active
CHEMBL3651899	C[C@H]1CN(c2ccncc2NC(=O)c2ccc(F)c(-c3c(F)cc(O)cc3F)n2)C[C@@H](N)[C@@H]1O	Active
CHEMBL3956364	CC(C)Nc1nnc(-c2ccc3[nH]cc(-c4cccc(C(=O)N(C)C)n4)c3c2)o1	Inactive
CHEMBL3965588	CC(C)Nc1nnc(-c2cc3c(-c4nccc(C5CC5)n4)c[nH]c3cc2F)o1	Active
CHEMBL3651935	C[C@@H]1C[C@H](N)C[C@H](c2ccncc2NC(=O)c2nc(-c3ccc(O)cc3F)ccc2F)C1	Active
CHEMBL3953965	N#Cc1cccc(-c2cnc3ccc(N[C@H]4CC[C@H](O)CC4)nn23)c1	Active
CHEMBL4559238	C[C@H]1NC(=O)c2cc(-c3cccc4c(=O)n(C)c(CC(C)(C)C)nc34)[nH]c21	Active
CHEMBL4102030	CCN(CC)CCn1c(I)c(Cl)c2c(Cl)cc(C(N)=O)nc21	Inactive
CHEMBL3889660	CCC1CNC(=O)c2cc(-c3cccc4cc(C)c(Nc5ccccc5)nc34)[nH]c21	Active
CHEMBL496381	COC(=O)c1ccc(/C=C2\SC(=O)NC2=O)cc1	Inactive
CHEMBL3982628	Nc1nnc(-c2ccc3[nH]cc(-c4cncc(Cl)n4)c3c2)o1	Inactive
CHEMBL4084988	NC(=O)c1cc(Cl)c2c(Cl)c(I)n(C3CCCNC3)c2n1	Active
CHEMBL3949701	FC(F)(F)c1cccc(-c2cnn3ccc(NC4CCOCC4)nc23)c1	Inactive
CHEMBL2037204	CN1CCCN(C(=O)c2ccc(F)c(-c3ccc(/C=C4/C(=O)Nc5ccc(Cl)cc54)o3)c2)CC1	Active
CHEMBL4227556	CC(C)Nc1ccc2cnn(-c3cncc(-c4cccc(C(=O)O)c4)n3)c2c1	Inactive
CHEMBL3354513	O=C(Nc1cnccc1OC1CCNCC1)c1csc(-c2c(F)cccc2F)n1	Active
CHEMBL3687518	C[C@H]1C[C@@H](c2ccncc2NC(=O)c2ccc(F)c(-c3c(F)cc(C4(O)CCC4)cc3F)n2)C[C@@H](N)[C@H]1S(C)(=O)=O	Active
CHEMBL3981152	Nc1nnc(-c2ccc3[nH]cc(-c4cccc(-c5ccccc5)n4)c3c2)s1	Active
CHEMBL4783270	CN1CCC(CNC2=NC(=O)/C(=C/c3csc(-c4cccc(N(C)S(C)(=O)=O)c4)n3)S2)CC1	Active
CHEMBL3964505	C=C(c1ccccc1)c1ccc2cccc(-c3cc4c([nH]3)CCNC4=O)c2n1	Active
CHEMBL3676258	N[C@H]1CCCN(c2ccncc2NC(=O)c2csc(-c3c(F)cccc3F)n2)C1	Active
CHEMBL3684947	CN(C)C1CCCN(c2nc3c(Br)c(Br)c(Br)c(Br)c3[nH]2)C1	Active
CHEMBL3927004	c1cc2[nH]cc(-c3cncc(C4CC4)n3)c2cc1-c1nnc(N2CCNCC2)o1	Active
CHEMBL1803085	O=C1NC(Nc2ccc(O)cc2)=N/C1=C\c1ccc2c(c1)OCO2	Inactive
CHEMBL3780758	c1ccc(-c2cnc3c(Nc4ccc(N5CCCCC5)cc4)nccc3n2)cc1	Inactive
CHEMBL3930916	Cc1nnc2n1CCN(c1cccc(-c3c[nH]c4ccc(-c5nnc(N)s5)cc34)n1)C2	Active
CHEMBL2035640	CN1CCN(Cc2nc3c(oc4ccc(I)cc43)c(=O)[nH]2)CC1	Active
CHEMBL3958307	Cc1nc2cccc(-c3cc4c([nH]3)CCNC4=O)c2nc1N[C@@H]1CCC[C@H](N)C1	Active
CHEMBL3687420	Cc1cn([C@H]2[C@@H](C)CN(c3ccncc3NC(=O)c3ccc(F)c(-c4c(F)cccc4F)n3)C[C@H]2N)nn1	Active
CHEMBL4791302	O=C1N=C(NCCO)S/C1=C\c1ccc(-c2cccc(Cl)c2)o1	Active
CHEMBL3959100	N[C@H]1CCCN(c2ncncc2Nc2ncc3ccc(-c4ccccc4F)nn23)C1	Active
CHEMBL3973086	NCCC1CNC(=O)c2cc(-c3cccc(OC(F)(F)F)c3)c(-c3ccsc3)n21	Active
CHEMBL3676269	NC1CC(CO)CN(c2ccncc2NC(=O)c2csc(-c3c(F)cccc3F)n2)C1	Active
CHEMBL3964527	O=C1NCCc2[nH]c(-c3c(F)ccc4ccc(Nc5ccccc5)nc34)cc21	Active
CHEMBL3926975	Cc1nc2cccc(-c3cc4c([nH]3)CCNC4=O)c2nc1N[C@H]1C[C@@H](NCC(F)F)C1	Active
CHEMBL3961876	COC[C@H]1NC(=O)c2cc(-c3cccc4c(=O)n(C)c(NC(C)(C)C)nc34)[nH]c21	Active
CHEMBL3098770	CC(=O)Oc1ccc(O)c2c1C(=O)C=CC2=O	Inactive
CHEMBL3808887	Cc1nc2cccc3c2nc1N[C@H](C)/C=C/C[C@H]1CNC(=O)c2cc-3[nH]c21	Active
CHEMBL3905239	N[C@H]1CCCN(c2ccncc2Nc2ncc3ccc(-c4cccnc4F)nn23)C1	Active
CHEMBL255421	COc1ccc(/C=C2\SC(=O)NC2=O)cc1OC	Inactive
CHEMBL4095220	NC(=O)c1cc(Cl)c2c(Cl)c(I)n(C3CCCC(N)C3)c2n1	Active
CHEMBL3911843	Cc1cn(-c2nc(-c3c[nH]c4ccc(-c5nnc(N)s5)cc34)cs2)cn1	Active
CHEMBL3660048	FC1CCNCCC1Oc1cccc2ccc(-c3nnc4ccccn34)nc12	Active
CHEMBL3676267	N[C@H]1C[C@@H](F)CN(c2ccncc2NC(=O)c2csc(-c3c(F)cccc3F)n2)C1	Active
CHEMBL4589855	C[C@H]1NC(=O)c2cc(-c3cccc4c(=O)n(C)c(N(C)C(C)(C)C)nc34)[nH]c21	Active
CHEMBL4572195	C[C@H]1NC(=O)c2cc(-c3cccc4c(=O)n(C)c(N5CCCC5(C)C)nc34)[nH]c21	Active
CHEMBL1952128	FC(F)(F)Oc1cccc(-n2nnc3ccc(N4CC5CNCC5C4)nc32)c1	Inactive
CHEMBL1204914	O=C(O)c1cc2cc(-c3cccnc3)ccc2o1	Inactive
CHEMBL3979678	C[C@H]1NC(=O)c2cc(-c3cccc4c(=O)n(C)c(NC(C)(C)C)nc34)[nH]c21	Active
CHEMBL4778578	Cc1cn([C@@H](C)[C@]2(F)CCNC2)c2nc(C(N)=O)cc(Cl)c12	Active
CHEMBL3941570	Cc1nc2cccc(-c3cc4c([nH]3)CCNC4=O)c2nc1N1CC(S(C)(=O)=O)C1	Active
CHEMBL3689325	Nc1cc(Br)c(Br)cc1Nc1nc2c(Br)c(Br)c(Br)c(Br)c2[nH]1	Inactive
CHEMBL3889626	Cc1nc2cccc(-c3cc4c([nH]3)C3(CC3)CNC4=O)c2nc1NC1CC1	Active
CHEMBL3676272	NC1CC(CF)CN(c2ccncc2NC(=O)c2csc(-c3c(F)cccc3F)n2)C1	Active
CHEMBL37869	O=C(O)c1ccc2ccc(/C=C/c3cc(O)c(O)c(O)c3)nc2c1O	Inactive
CHEMBL3685743	N[C@H]1CN(c2ccncc2Nc2cccc3cnc(-c4c(F)cccc4F)nc23)CC[C@@H]1F	Inactive
CHEMBL3899655	CC1CN(c2ccncc2Nc2ncc3ccc(-c4c(F)cccc4F)nn23)C(C)CN1	Active
CHEMBL91829	CN(C)C[C@@H]1CCn2cc(c3ccccc32)C2=C(C(=O)NC2=O)c2cn(c3ccccc23)CCO1	Inactive
CHEMBL3651915	CCc1ccc(F)c(-c2cccc(C(=O)Nc3cnccc3[C@@H]3CCC[C@H](N)C3)n2)c1F	Active
CHEMBL3918795	Cc1nc2ccnc(-c3cc4c([nH]3)CCNC4=O)c2nc1NC(C)(C)C	Active
CHEMBL3264252	CCOc1cncc(-c2ccc3[nH]cc(-c4ccnc(N)n4)c3c2)n1	Active
CHEMBL4517926	CCCN1CCOc2c1cnn1c(-c3ccc4cccc(NCC5CCNCC5)c4n3)nnc21	Active
CHEMBL3983191	CC(C)Nc1nnc(-c2ccc3[nH]cc(-c4cncc(C(=O)NC5CC5)c4)c3c2)o1	Inactive
CHEMBL3298890	NC[C@@H](NC(=O)C[C@@H]1CNC(=O)c2cc(-c3ccnc(F)c3)cn21)c1ccccc1	Inactive
CHEMBL4108287	C[C@@H]1C[C@H](N)CN(c2ccncc2Nc2nnc3ccc(-c4c(F)cccc4F)nn23)C1	Active
CHEMBL2046468	N[C@H]1CCN(c2cc(Cl)ccc2/C=C2\SC(=O)NC2=O)C1	Active
CHEMBL3982420	CNc1nnc(-c2ccc3[nH]cc(-c4ccc(-c5cccs5)s4)c3c2)s1	Inactive
CHEMBL3676283	N[C@H]1C[C@@H](C(F)(F)F)CN(c2ccncc2NC(=O)c2csc(-c3c(F)cccc3F)n2)C1	Active
CHEMBL3981694	Nc1cncc(-c2ccncc2Nc2ncc3ccc(-c4c(F)cccc4F)nn23)c1	Inactive
CHEMBL1915442	Fc1ccccc1Nc1nc2c(-c3nnc[nH]3)cccc2c2cnccc12	Active
CHEMBL3687415	COCC(=O)N[C@H]1[C@@H](C)C[C@@H](c2ccncc2NC(=O)c2ccc(F)c(-c3c(F)cccc3F)n2)C[C@H]1N	Active
CHEMBL3651962	Nc1cc(F)c(-c2ccccc2F)nc1C(=O)Nc1cnccc1[C@@H]1CC[C@H](O)[C@H](N)C1	Active
CHEMBL3394065	Nc1cccc(-c2c[nH]c3ccc(-c4nnc(N)s4)cc23)n1	Inactive
CHEMBL4073332	NC(=O)c1cc(Cl)c2c(Cl)c(C3CCCO3)n(C3CCCNC3)c2n1	Active
CHEMBL3898395	CC(C)(C)Nc1nc2c(-c3cc4c([nH]3)CCNC4=O)cccc2nc1/C=N/O	Active
CHEMBL3944428	O=C1NCCc2[nH]c(-c3cccc4ccc(Oc5c(F)cccc5Cl)nc34)cc21	Active
CHEMBL3965204	O[C@H]1CC[C@H](Nc2ccc3ncc(-c4cccc(OC(F)(F)F)c4)n3n2)CC1	Active
CHEMBL3891457	Cc1nc2cccc(-c3cc4c([nH]3)CCNC4=O)c2nc1N[C@H]1C[C@H](NC(=O)OC(C)(C)C)C1	Active
CHEMBL501724	Cc1cc(-c2cc(-c3ccccc3)[nH]c(=O)n2)ccc1O	Inactive
CHEMBL496587	O=C1NC(=O)/C(=C/c2cccc(Br)c2)S1	Inactive
CHEMBL4102644	CCOC1CN(c2ccc(Nc3nc4c(-c5nnc[nH]5)cccc4c4cnccc34)c(Cl)c2)CCO1	Active
CHEMBL3931274	CNc1cccc(-n2ncc3cnc(-c4cncc(C)n4)cc32)n1	Inactive
CHEMBL3355558	N[C@H]1CCCN(c2ccn3ncc(-c4cccc(Cl)c4)c3n2)C1	Active
CHEMBL1910896	COc1ccc(-c2ccc3c(-c4ccc(N5CCNCC5)cc4)n[nH]c3n2)cc1	Inactive
CHEMBL246656	N#Cc1c(-c2ccc(Cl)cc2)c2c([nH]c1=O)-c1ccccc1OC2	Inactive
CHEMBL1915640	COCCOc1ccc(Nc2nc3c(-c4nnc[nH]4)cccc3c3cnccc23)c(F)c1	Active
CHEMBL3955578	CNc1nnc(-c2ccc3[nH]cc(-c4cccc(C(F)(F)F)c4)c3c2)s1	Inactive
CHEMBL4446938	CCN1CCOc2c1cnn1c(-c3ccc4cccc(NCC5CCNCC5)c4n3)nnc21	Active
CHEMBL1782529	O=C(O)c1cc2cc(Br)cc(C(=O)NCC3CCNCC3)c2o1	Inactive
CHEMBL2442290	NCCNc1ccn2ncc(-c3cccc(-c4ccco4)c3)c2n1	Active
CHEMBL1802848	C=CCNC1=N/C(=C\c2ccc3c(c2)OCO3)C(=O)N1C	Inactive
CHEMBL1952103	NS(=O)(=O)c1ccc(CCNc2ccc3nnn(-c4ccccc4)c3n2)cc1	Inactive
CHEMBL3969942	CC(C)(C)Nc1nnc(-c2ccc3[nH]cc(-c4nccc(C5CC5)n4)c3c2)o1	Active
CHEMBL3934975	O=c1[nH]cnc2[nH]c(-c3cccc4ccc(Nc5ccccc5)nc34)cc12	Active
CHEMBL2032372	O=c1cc(O)c2cc(Br)ccc2o1	Inactive
CHEMBL4446498	NC(=O)c1cc(Cl)c2c(Cl)c(C#CCN3CCCC3=O)n([C@H]3CCCNC3)c2n1	Active
CHEMBL4107503	CC(C)(O)[C@@H]1CC[C@@H](Nc2ccc3ncc(-c4cccc(Cl)c4)n3n2)C1	Active
CHEMBL3684950	Brc1c(Br)c(Br)c2[nH]c(N3CCC(C4CCNCC4)CC3)nc2c1Br	Active
CHEMBL2017343	COc1cccc(Nc2nc3c(-c4nnc[nH]4)cccc3c3sccc23)c1Cl	Active
CHEMBL3899420	Cc1nc2cccc(-c3cc4c([nH]3)[C@H](COCc3ccccc3)NC4=O)c2nc1NC(C)(C)C	Active
CHEMBL3933719	Cc1nc2cccc(-c3[nH]c4c(c3Cl)C(=O)N[C@@H]4C)c2nc1NC1(C)CC1	Active
CHEMBL4079975	CN(C)S(=O)(=O)Nc1cccc(-c2nc(/C=C3\SC(=S)NC3=O)cs2)c1	Active
CHEMBL1915433	c1ccc(Nc2nc3c(-c4nnc[nH]4)cccc3c3cnccc23)cc1	Active
CHEMBL3355541	CN1CCC(CNc2ccn3ncc(-c4cccc(OC(F)(F)F)c4)c3n2)CC1	Active
CHEMBL4110951	C[C@@H]1C[C@H](N)CN(c2ccncc2Nc2ncc3ccc(-c4cc(C(=O)NC5CC5)ccc4F)nn23)C1	Active
CHEMBL3394067	Nc1nnc(-c2ccc3[nH]cc(-c4cccc(N5CCOCC5)n4)c3c2)s1	Inactive
CHEMBL494762	O=C(O)c1ccc(-c2cnc3ccc(NCC4CC4)nn23)cc1	Inactive
CHEMBL1950228	O=Cc1cn2c3c1ccc1c4ccccc4n(c13)CCCC2	Active
CHEMBL3941934	CO[C@H]1CC[C@H](Nc2ccc3ncc(-c4cccc(Cl)c4)n3n2)CC1	Active
CHEMBL3685736	N[C@@H]1CN(c2ccncc2Nc2cccc3cnc(-c4c(F)cccc4F)nc23)CC[C@H]1O	Inactive
CHEMBL1915434	COc1cccc(Nc2nc3c(-c4nnc[nH]4)cccc3c3cnccc23)c1	Active
CHEMBL3629381	O=Cc1cn2c3c1ccc1c4ccccc4n(c13)CC(O)C2	Inactive
CHEMBL4061814	O=C1NC(=S)n2c1cc1ccc(-c3ccccc3)cc1c2=O	Inactive
CHEMBL3905144	Cc1nc2cccc(-c3cc4c([nH]3)C(CO)NC4=O)c2nc1NC1CC1	Active
CHEMBL4107092	Cc1cncc(-c2cc3c(cn2)cnn3-c2cccc(N3CCC[C@@H](O)C3)n2)n1	Inactive
CHEMBL4556760	C[C@H]1NC(=O)c2cc(-c3cccc4c(=O)n(C[C@@H]5CCCO5)c(NC(C)(C)C)nc34)[nH]c21	Active
CHEMBL3972050	FC(F)(F)Cn1cc(-c2cc3c(cn2)cnn3-c2cccc(N3CCCNCC3)n2)cn1	Inactive
CHEMBL3934994	CC(Oc1cncc(-c2c[nH]c3ccc(-c4nnc(N)s4)cc23)n1)C(F)(F)F	Active
CHEMBL3898788	CC(C)Nc1nnc(-c2ccc3[nH]cc(-c4ncc(C(N)=O)s4)c3c2)o1	Inactive
CHEMBL4756070	O=C1N=C(NCc2ccc(O)cc2)S/C1=C\c1ccc(-c2ccc(C(F)(F)F)cc2)o1	Active
CHEMBL4451847	CN1CCOc2c1cnn1c(-c3cccc(C(=O)NCC4CCNCC4)c3)nnc21	Inactive
CHEMBL3974822	Cc1nc2cccc(-c3cc4c([nH]3)CCNC4=O)c2nc1N[C@H]1C[C@H](O)C1	Active
CHEMBL2048859	CN(C)C1CCN(c2ccccc2/C=C2\SC(=O)NC2=O)C1	Active
CHEMBL3926092	CCN1CCCC1CNc1cc(NC2CC2)n2ncc(/C=C3\SC(=O)NC3=O)c2n1	Inactive
CHEMBL3938933	O=C1NCCc2[nH]c(-c3cccc4ccc(Cl)nc34)cc21	Inactive
CHEMBL3133837	CN1CCCCC1CCN1c2ccccc2Sc2ccc(Br)cc21	Inactive
CHEMBL492581	CN1CCCN(c2cccc(-c3cccc(/C=C/C(=O)O)c3)n2)CC1	Active
CHEMBL2017340	Clc1ccc(Nc2nc3c(-c4nnc[nH]4)cccc3c3sccc23)cc1	Active
CHEMBL4176717	O=C(Nc1cc(-c2cccc(O)c2)cc2[nH]ncc12)C1CC1	Inactive
CHEMBL3691917	C[C@H]1C[C@@H](c2ccncc2NC(=O)c2csc(-c3c(F)cccc3F)n2)C[C@@H](N)[C@H]1OCCS(C)(=O)=O	Active
CHEMBL3975438	Fc1ccccc1-c1c[nH]c2ccc(-c3nnc(NCc4ccccc4)s3)cc12	Inactive
CHEMBL1915635	Cc1ccc(F)cc1Nc1nc2c(-c3nnc[nH]3)cccc2c2cnccc12	Active
CHEMBL3892307	O[C@H]1CCN(c2ccncc2Nc2ncc3ccc(-c4c(F)cccc4F)nn23)C[C@@H]1O	Active
CHEMBL3676285	Nc1sc(-c2c(F)cccc2F)nc1C(=O)Nc1cnccc1N1CCC[C@H](N)C1	Active
CHEMBL3975293	O=C1NCCc2[nH]c(-c3cccc4ccc(Oc5cccnc5)nc34)cc21	Active
CHEMBL3941086	Cc1nc2cccc(-c3cc4c([nH]3)C(Cc3ccc(Cl)cc3)CNC4=O)c2nc1N	Active
CHEMBL522916	O=C1NC(=O)N(Cc2ccccc2)/C1=C/c1ccc(Br)cc1	Inactive
CHEMBL1241009	O=Cc1c[nH]c2c1ccc1c3cccc(Br)c3[nH]c12	Active
CHEMBL3355560	C[C@]1(O)CC[C@H](Nc2ccn3ncc(-c4cccc(Cl)c4)c3n2)CC1	Inactive
CHEMBL3651944	N[C@H]1CCC[C@@H](c2ccncc2NC(=O)c2cccc(-c3cc(F)cc(F)c3F)n2)C1	Active
CHEMBL493847	CN(C)c1ccc(/C=C2\SC(=O)NC2=O)cc1	Inactive
CHEMBL4464030	CC(c1cn(C)cn1)n1c(NC(C)(C)C)nc2c(-c3cc4c([nH]3)[C@@H](C)NC4=O)cccc2c1=O	Active
CHEMBL3928490	N[C@H]1CCN(c2ccncc2Nc2ncc3ccc(-c4c(F)cccc4F)nn23)C1	Inactive
CHEMBL3938424	COc1nc(-c2c[nH]c3ccc(-c4nnc(NC(C)C)o4)cc23)nc(C)c1F	Inactive
CHEMBL3942833	O=C1NCCc2[nH]c(-c3cccc4ccc(Nc5ccccc5)nc34)cc21	Active
CHEMBL3651954	Cc1ccc(F)c(-c2cccc(C(=O)Nc3cnccc3[C@@H]3C[C@H](C)C[C@H](N)C3)n2)c1	Active
CHEMBL3660009	c1cc(N[C@H]2CCNC2)c2nc(-c3nnc4ccccn34)ccc2c1	Active
CHEMBL3898719	Cc1nc2cccc(-c3cc4c([nH]3)CCNC4=O)c2nc1NC1CCOCC1	Active
CHEMBL3892509	Cn1cc(-c2cc3c(cn2)cnn3-c2cccc(N3CCCNCC3)n2)cn1	Inactive
CHEMBL4064860	N=C1NC(=O)/C(=C/c2csc(-c3ccc(C(F)(F)F)cc3)n2)S1	Active
CHEMBL2442313	c1ccc2cc(-c3cnn4ccc(NCC5CC5)nc34)ccc2c1	Inactive
CHEMBL3908350	CCc1cncc(-c2cc3c(cn2)cnn3-c2ccc(Cl)c(N3CCC[C@H](N)C3)n2)c1	Inactive
CHEMBL3687498	CCO[C@H]1[C@@H](C)C[C@@H](c2ccncc2NC(=O)c2ccc(F)c(-c3c(F)cccc3F)n2)C[C@H]1N	Active
CHEMBL575739	O=Cc1c[nH]c2c1ccc1c3cc(-c4ccc(F)cc4F)ccc3[nH]c12	Inactive
CHEMBL4527736	CN1CCOc2c1cnn1c(-c3ccc4c(F)ccc(NCC5(F)CCNCC5)c4n3)nnc21	Active
CHEMBL2037202	CN1CCCN(C(=O)c2cncc(-c3ccc(/C=C4/C(=O)Nc5ccc(Cl)cc54)o3)n2)CC1	Active
CHEMBL1098529	COc1cc(/C=C/c2ccc3ccc(C(=O)O)c(O)c3n2)cc([N+](=O)[O-])c1O	Inactive
CHEMBL3651982	C[C@@H]1C[C@H](c2ccncc2NC(=O)c2ccc(F)c(-c3c(F)cccc3F)n2)C[C@H](N)[C@@H]1O	Active
CHEMBL3951229	O=S1(=O)CCC(CNc2ccc3ncc(-c4cccc(C(F)(F)F)c4)n3n2)CC1	Inactive
CHEMBL1952106	FC(F)(F)Oc1cccc(-n2nnc3ccc(NCCc4cccnc4)nc32)c1	Inactive
CHEMBL3691973	C[C@@H]1C[C@H](c2ccncc2NC(=O)c2ccc(F)c(-c3c(F)cccc3F)n2)C[C@H](N)[C@@H]1OCC(=O)O	Active
CHEMBL3925309	Cc1nc2cccc(-c3cc4c([nH]3)CCNC4=O)c2nc1NCC(C)(C)O	Active
CHEMBL3687535	CO[C@@H]1[C@@H](C)C[C@@H](c2ccncc2NC(=O)c2nc(-c3cc(C(=O)NC(C)C)ccc3F)ccc2N)C[C@H]1N	Active
CHEMBL3947727	CN(c1ccccc1)c1ccc2cccc(-c3cc4c([nH]3)CCNC4=O)c2n1	Active
CHEMBL3899535	Cc1nc2cccc(-c3cc4c([nH]3)C3(CC3)NC4=O)c2nc1NCC(F)F	Active
CHEMBL3973242	Cc1nc2cccc(-c3cc4c([nH]3)CCNC4=O)c2nc1N[C@@H](C)C(N)=O	Active
CHEMBL3651958	C[C@@H]1C[C@H](N)C[C@H](c2ccncc2NC(=O)c2cccc(-c3ccccc3F)n2)C1	Active
CHEMBL3895191	Cn1cc(-c2ccc3ccc(F)c(-c4cc5c([nH]4)CCNC5=O)c3n2)cn1	Active
CHEMBL3961358	Cc1nc2cccc(-c3cc4c([nH]3)CCNC4=O)c2nc1-c1cnccc1Cl	Active
CHEMBL3651905	N[C@H]1CCC[C@@H](c2ccncc2NC(=O)c2ccc(F)c(-c3ccc(O)cc3F)n2)C1	Active
CHEMBL3298820	O=C(CC1CNC(=O)c2cc(-c3cccc(F)c3)cn21)NCC1CCCCC1	Active
CHEMBL3925989	Cc1nc2cccc(-c3cc4c([nH]3)CCNC4=O)c2nc1NC(C)(C)CCS(C)(=O)=O	Inactive
CHEMBL3931746	CC#CCC1CNC(=O)c2cc(-c3cccc4nc(C)c(NC(C)(C)C)nc34)[nH]c21	Active
CHEMBL3894660	Cc1nc2cccc(-c3cc4c([nH]3)CCN(CO)C4=O)c2nc1NC(C)(C)C	Active
CHEMBL1952127	FC(F)(F)Oc1cccc(-n2nnc3ccc(N4CCC5(CCNCC5)C4)nc32)c1	Active
CHEMBL80008	COc1cc(CNC(=O)c2ccc3ccc(C(=O)O)c(O)c3n2)cc(O)c1O	Inactive
CHEMBL3967508	Cc1cccc(-c2c(-c3ccnc(Cl)c3)cc3n2C(CCN)CNC3=O)c1	Active
CHEMBL2037197	O=C1Nc2c(Cl)cccc2/C1=C\c1ccc(-c2cccc(C(=O)NCCN3CCCC3)c2)o1	Active
CHEMBL496973	COc1ccccc1/C=C1\C(=O)NC(=O)N1Cc1ccccc1	Inactive
CHEMBL3956884	Cc1nc2cccc(-c3cc4c([nH]3)CCNC4=O)c2nc1NC1(C)CCCC1	Active
CHEMBL4466080	NC(=O)c1cc(Cl)c2c(Cl)c(C#CCO)n([C@H]3CCCNC3)c2n1	Active
CHEMBL4750046	Cc1cn([C@H](C)[C@H]2CCNC[C@@H]2F)c2nc(C(N)=O)cc(Cl)c12	Active
CHEMBL4079516	N#Cc1c(-c2cccs2)cc(-c2cc3c(ccc4ccccc43)oc2=O)[nH]c1=O	Inactive
CHEMBL4577258	CC(=O)O.CNc1nc(Nc2cnc(C#N)c(O[C@@H]3CCCNC3)c2)ncc1-c1cnn(C)c1	Inactive
CHEMBL3945649	CN1CCC(O)(CNc2ccc3ncc(-c4cccc(OC(F)(F)F)c4)n3n2)CC1	Active
CHEMBL3394063	CSc1nnc(-c2ccc3[nH]cc(-c4cnc5ccccc5c4)c3c2)s1	Inactive
CHEMBL3394064	Nc1nnc(-c2ccc3[nH]cc(-c4c(F)cccc4F)c3c2)s1	Inactive
CHEMBL4091719	O=C1NC(=O)n2c1cc1ccc(Oc3ccccc3)cc1c2=O	Inactive
CHEMBL1952118	COCCN1CCC(CNc2ccc3nnn(-c4cccc(OC(F)(F)F)c4)c3n2)CC1	Inactive
CHEMBL3394059	Nc1ncc(-c2ccc3[nH]nc(-c4cnc5ccccc5c4)c3c2)s1	Active
CHEMBL3905644	Cc1nc2cccc(-c3cc4c([nH]3)CCNC4=O)c2nc1OC1CCC1	Active
CHEMBL3925503	NCCCNc1nnc(-c2ccc3[nH]cc(-c4ccccc4F)c3c2)s1	Active
CHEMBL3900533	Cc1cc2cccc(-c3cc4c([nH]3)CCNC4=O)c2nc1Nc1ccc(Br)cc1	Active
CHEMBL1952126	FC(F)(F)Oc1cccc(-n2nnc3ccc(NCC4CC5(CCNCC5)C4)nc32)c1	Active
CHEMBL3651925	Cc1ccc(F)c(-c2cccc(C(=O)Nc3cnccc3[C@@H]3C[C@H](N)C[C@H](N)C3)n2)c1F	Active
CHEMBL3297751	CC(C)(C)CNC(=O)CC1CNC(=O)c2cc(-c3cccc(C(F)(F)F)c3)cn21	Inactive
CHEMBL3703186	CSc1ncc2ccc3c(C(N)=O)c[nH]c3c2n1	Active
CHEMBL3684975	Cc1c(Nc2nc3c(Br)c(Br)c(Br)c(Br)c3[nH]2)cccc1-c1nncn1C	Active
CHEMBL4436502	C[C@H]1NC(=O)c2cc(-c3cccc4c(=O)n(C(C)(C)C)c(NC(C)(C)C)nc34)[nH]c21	Active
CHEMBL3952715	Cc1nc2cccc(-c3cc4c([nH]3)CCNC4=O)c2nc1NC1CCCNC1=O	Inactive
CHEMBL3354521	O=C(Nc1cnccc1OC1CCNCC1)c1cccc(-c2c(F)cccc2F)n1	Active
CHEMBL3684969	CN(Cc1ccccc1)c1nc2c(Br)c(Br)c(Br)c(Br)c2[nH]1	Active
CHEMBL3961180	Cc1nc2cccc(-c3cc4c([nH]3)CCNC4=O)c2nc1N1CCCC1	Active
CHEMBL3926288	c1ccc(Nc2nnc(-c3ccc4[nH]cc(-c5cncc(C6CC6)n5)c4c3)o2)cc1	Inactive
CHEMBL2030393	O=c1[nH]c([C@@H]2CCCN2)nc2c1oc1ccc(Br)cc12	Active
CHEMBL2035614	O=c1[nH]c(-c2ccccc2Cl)nc2c1oc1cc(O)ccc12	Inactive
CHEMBL3652015	C[C@H]1C[C@@H](c2ccncc2NC(=O)c2nc(-c3c(F)cccc3F)c(F)cc2N)C[C@@H](O)[C@@H]1O	Active
CHEMBL3937209	Cc1cncc(-c2cc3c(cn2)cnn3-c2cccc(N3CCCCC(N)C3)n2)n1	Inactive
CHEMBL3687512	CO[C@H]1[C@@H](C)C[C@@H](c2ccncc2NC(=O)c2ccc(F)c(-c3c(F)cc(C)cc3F)n2)C[C@H]1N	Active
CHEMBL4750870	N#Cc1c(-c2ccccc2Cl)c2c(nn3c4ccc(O)cc4nnc23)[nH]c1=O	Inactive
CHEMBL3972296	CC(C)(C)Nc1ncc2cccc(-c3cc4c([nH]3)CCNC4=O)c2n1	Active
CHEMBL1802844	CC(C)NC1=N/C(=C\c2ccc3c(c2)OCO3)C(=O)N1C	Inactive
CHEMBL3264262	CN(C)/C=C/C(=O)c1c[nH]c2ccc(-c3cncc(OCCN(C)C)n3)cc12	Inactive
CHEMBL4087322	O=C1NC(=S)S/C1=C\c1csc(-c2ccco2)n1	Active
CHEMBL3660066	CC(C)C1(COc2cccc3ccc(-c4nnc5ccccn45)nc23)CCNCC1	Active
CHEMBL3660014	c1cc(OC2CCNCC2)c2nc(-c3nnc4ccccn34)ccc2c1	Active
CHEMBL454440	Cc1c(O)c(O)cc2oc3cc(O)cc(O)c3c(=O)c12	Inactive
CHEMBL4069560	O=C1NC(=S)S/C1=C\c1csc(-c2ccccc2)n1	Active
CHEMBL4762686	O=C1N=C(NCC2CC2)S/C1=C\c1csc(-c2ccc(OC(F)(F)F)cc2)n1	Inactive
CHEMBL496784	O=C1NC(=O)/C(=C/c2cccc(OC(F)(F)C(F)F)c2)S1	Active
CHEMBL3931494	CC(C)Nc1nnc(-c2ccc3[nH]cc(-c4ncc(C(=O)NC5CC5)s4)c3c2)o1	Inactive
CHEMBL4070120	O=c1[nH]c(-c2ccc(NCC3CCNCC3)cc2Cl)nc2c1oc1ccc(Br)cc12	Active
CHEMBL1952146	Fc1ccc(-c2nnc3ccc(N4CCCCCC4)nn23)cc1	Active
CHEMBL3691938	C[C@H]1C[C@@H](c2ccncc2NC(=O)c2nc(-c3c(F)cccc3F)sc2N)C[C@@H](N)[C@H]1n1ccnn1	Active
CHEMBL1952105	FC(F)(F)Oc1cccc(-n2nnc3ccc(NC4CCOCC4)nc32)c1	Inactive
CHEMBL4109687	N[C@@H]1C=C(c2ccncc2Nc2ncc3ccc(-c4c(F)cccc4F)nn23)CC[C@H]1F	Active
CHEMBL3981312	Nc1nnc(-c2ccc3[nH]cc(-c4ccc5nccnc5c4)c3c2)s1	Inactive
CHEMBL2048860	CC(C)(C)OC(=O)N[C@H]1CCN(c2ccccc2/C=C2\SC(=O)NC2=O)C1	Inactive
CHEMBL3894496	Cc1nc2cccc(-c3cc4c([nH]3)CCNC4=O)c2nc1NCC1(C)COC1	Active
CHEMBL3930832	Nc1nnc(-c2ccc3[nH]cc(-c4cncc(N5CCCCC5)n4)c3c2)o1	Active
CHEMBL3660055	CC(C)(CN)COc1c(Br)ccc2ccc(-c3nnc4ccccn34)nc12	Active
CHEMBL3687478	C[C@H]1C[C@@H](c2ccncc2NC(=O)c2ccc(F)c(-c3c(F)cccc3F)n2)C[C@@H](N)[C@H]1C#N	Active
CHEMBL3691941	CCOCc1cc(F)c(-c2nc(C(=O)Nc3cnccc3N3C[C@H](C)[C@H](n4ccnn4)[C@H](N)C3)ccc2F)c(F)c1	Active
CHEMBL3909297	NC1CN(c2ccncc2Nc2ncc3ccc(-c4c(F)cccc4F)nn23)CCC1F	Active
CHEMBL3971664	Nc1nnc(-c2ccc3[nH]cc(-c4nccc(OCC(F)(F)F)n4)c3c2)o1	Active
CHEMBL3684965	Nc1ccc(Nc2nc3c(Br)c(Br)c(Br)c(Br)c3[nH]2)cc1	Active
CHEMBL3297763	CN1CCN(C[C@@H](NC(=O)C[C@H]2CNC(=O)c3cc(-c4ccc(F)c(F)c4)cn32)C2CCCCC2)CC1	Active
CHEMBL2017333	Fc1ccccc1Nc1nc2c(-c3nnc[nH]3)cccc2n2cncc12	Active
CHEMBL3984944	C[C@H]1C[C@@H](c2ccncc2NC(=O)c2ccc(F)c(-c3c(F)cccc3F)n2)C[C@@H](N)[C@@H]1[S@@+](C)[O-]	Active
CHEMBL4080621	Cn1c(-c2ccc(N3CCNCC3)cc2)c(-c2ccc(CO)cc2)c2c(Cl)ccnc21	Inactive
CHEMBL3689339	CC(C)NC1CCCCC1Nc1nc2c(Br)c(Br)c(Br)c(Br)c2[nH]1	Active
CHEMBL4078182	S=C(Nc1cccc(Cl)c1)Nc1ccc2ncnc(Nc3cccc(Br)c3)c2c1	Inactive
CHEMBL3691984	COC(=O)N[C@H]1[C@@H](C)C[C@@H](c2ccncc2NC(=O)c2ccc(F)c(-c3c(F)cc(C4(F)CCOCC4)cc3F)n2)C[C@H]1N	Active
CHEMBL3970953	Cc1cncc(-c2cc3c(cnn3-c3cccc(N4CCNCC4)n3)nn2)n1	Inactive
CHEMBL2035613	CC(=O)Nc1ccc2oc3c(=O)[nH]c(-c4ccccc4Cl)nc3c2c1	Inactive
CHEMBL3355991	O=C1CCN(c2ccn3ncc(-c4cccc(Cl)c4)c3n2)CC1	Inactive
CHEMBL4438392	CN1CCOc2c1cnn1c(-c3cccc(-c4cccc(NC5CCNCC5)c4)n3)nnc21	Inactive
CHEMBL3948326	CC(C)(O)[C@H]1CC[C@H](Nc2ccc3nnc(-c4cccc(OC(F)(F)F)c4)n3c2)CC1	Inactive
CHEMBL4129044	FC(F)(F)c1ccc(-c2c[nH]c3ccc(-c4cncc(N5CCNCC5)n4)cc23)cc1	Inactive
CHEMBL3982539	Cc1cncc(-c2cc3c(cn2)cnn3-c2ccc(C)c(N3CCC[C@H](N)C3)n2)n1	Inactive
CHEMBL1782532	O=C(O)c1cc2cc(Br)cc(N[C@H]3CC[C@@H](O)CC3)c2o1	Inactive
CHEMBL4161596	O=C(Nc1cc(-c2ccc(O)cc2)cc2[nH]ncc12)c1ccccn1	Inactive
CHEMBL3940707	Cc1nc2ccc(F)c(-c3cc4c([nH]3)[C@H](C)NC4=O)c2nc1NC(C)(C)C	Active
CHEMBL3957552	CNc1nnc(-c2ccc3[nH]cc(-c4cccc(-n5cnc(C)c5)n4)c3c2)s1	Active
CHEMBL3902922	O=c1ccc(-c2ccncc2Nc2ncc3ccc(-c4c(F)cccc4F)nn23)c[nH]1	Active
CHEMBL4130257	Cc1cccc(-c2c[nH]c3ccc(-c4cncc(NCCN(C)C)n4)cc23)c1	Active
CHEMBL4113485	Nc1nnc(-c2ccc3[nH]cc(-c4nccc(N5CCC[C@@H](O)C5)n4)c3c2)o1	Active
CHEMBL3676306	CC(C)Oc1ccc(F)c(-c2nc(C(=O)Nc3cnccc3[C@@H]3C[C@H](C)C[C@H](N)C3)cs2)c1F	Active
CHEMBL3687503	COCCOc1cc(F)c(-c2nc(C(=O)Nc3cnccc3[C@@H]3C[C@H](C)[C@H](OC)[C@H](N)C3)ccc2F)c(F)c1	Active
CHEMBL3916248	CN(C)C(=O)c1ccc(F)c(-c2ccc3cnc(Nc4cnccc4N4CCC[C@H](N)C4)n3n2)c1	Active
CHEMBL3951344	CC(C)Oc1cc(F)cc(-c2c[nH]c3ccc(-c4nnc(N)o4)cc23)c1	Inactive
CHEMBL3959316	c1cc2[nH]cc(-c3cncc(C4CC4)n3)c2cc1-c1nnc(N2CCOCC2)o1	Active
CHEMBL3935023	CSc1ccc(-c2c(-c3cccc(OC(F)(F)F)c3)cc3n2[C@@H](CCN)CNC3=O)cc1	Active
CHEMBL3966499	O=C1NCCc2[nH]c(-c3cccc4ccc(-c5c(F)cccc5F)nc34)cc21	Active
CHEMBL4108465	C[C@H]1CN[C@H](C)CN1c1ccncc1Nc1ncc2ccc(-c3c(F)cccc3F)nn12	Active
CHEMBL1915639	Fc1ccc(Cl)cc1Nc1nc2c(-c3nnc[nH]3)cccc2c2cnccc12	Active
CHEMBL3942186	C[C@@H]1C[C@H](N)CN(c2ccncc2Nc2ncc3ccc(-c4c(F)cccc4F)nn23)C1	Active
CHEMBL3703181	CSc1ncc2ccc3c(C(N)=O)c(C)n(C(C)C)c3c2n1	Active
CHEMBL3676277	NC1CC(C(F)(F)F)CN(c2ccncc2NC(=O)c2csc(C3CCCCC3)n2)C1	Active
CHEMBL3652023	C[C@@H]1C[C@H](N)C[C@H](c2ccncc2NC(=O)c2ccc(F)c(-c3c(F)ccc(F)c3F)n2)C1	Active
CHEMBL1802854	CN1C(=O)/C(=C/c2ccc3c(c2)OCO3)N=C1NCCCCCO	Inactive
[truncated: 247 more rows]
